# Supplementary material for: Explainable artificial intelligence for omics data: a systematic mapping study
Source: Brief Bioinform. 2023 Dec 18;25(1):bbad453. doi: 10.1093/bib/bbad453 (PMC10729786; doi:10.1093/bib/bbad453)
Supplement: S1_Literature_list_bbad453 [file s1_literature_list_bbad453.xlsx]

## Sheet: Coding
Explainable AI for Omics Data / Toussaint et al.											Briefings in Bioinformatics
Supplementary material 1: Overview of studies included in our mapping study on explainable artificial intelligence for omics data
ID	Authors	Title	Year	Outlet/ Source Title	DOI/ Identifier	Abstract	Model Approach	XAI Model	AI Method	AI Task	Explainability Method	XAI Generalizability	Medical Use Case	Medical Field	Omics Field	Omics Data	Research Approach	Research Method	Scientific Field
1	Bi Y., Xiang D., Ge Z., Li F., Jia C., Song J.	An Interpretable Prediction Model for Identifying N7-Methylguanosine Sites Based on XGBoost and SHAP	2020	Molecular Therapy - Nucleic Acids	10.1016/j.omtn.2020.08.022	Recent studies have increasingly shown that the chemical modification of mRNA plays an important role in the regulation of gene expression. N7-methylguanosine (m7G) is a type of positively-charged mRNA modification that plays an essential role for efficient gene expression and cell viability. However, the research on m7G has received little attention to date. Bioinformatics tools can be applied a…	New model	Interpretable model	Gradient boosting	Classification - multiclass	Feature relevance	Model-agnostic	miRNA detection	Medical research	Transcriptomics	RNA sequence	Design	Implementation	Sciences (biological, chemical, mathematical)
2	Hanczar B., Zehraoui F., Issa T., Arles M.	Biological interpretation of deep neural network for phenotype prediction based on gene expression	2020	BMC Bioinformatics	10.1186/s12859-020-03836-4	Background: The use of predictive gene signatures to assist clinical decision is becoming more and more important. Deep learning has a huge potential in the prediction of phenotype from gene expression profiles. However, neural networks are viewed as black boxes, where accurate predictions are provided without any explanation. The requirements for these models to become interpretable are increasi…	Existing model	Explainable (post-hoc) model	Deep neural network	Classification - binary	Feature relevance	Model-specific	Cancer detection	Oncology	Genomics	Gene expression	Design	Implementation	Information and computing sciences
3	Patel-Murray N.L., Adam M., Huynh N., Wassie B.T., Milani P., Fraenkel E.	A Multi-Omics Interpretable Machine Learning Model Reveals Modes of Action of Small Molecules	2020	Scientific Reports	10.1038/s41598-020-57691-7	High-throughput screening and gene signature analyses frequently identify lead therapeutic compounds with unknown modes of action (MoAs), and the resulting uncertainties can lead to the failure of clinical trials. We developed an approach for uncovering MoAs through an interpretable machine learning model of transcriptomics, epigenomics, metabolomics, and proteomics. Examining compounds with bene…	Existing model	Interpretable model	Clustering algorithm	Clustering	Simplification	Model-agnostic	Drug response prediction	Medical research	Multiple	Multi-omics	Design	Implementation	Multidisciplinary
4	Kavvas E.S., Yang L., Monk J.M., Heckmann D., Palsson B.O.	A biochemically-interpretable machine learning classifier for microbial GWAS	2020	Nature Communications	10.1038/s41467-020-16310-9	Current machine learning classifiers have successfully been applied to whole-genome sequencing data to identify genetic determinants of antimicrobial resistance (AMR), but they lack causal interpretation. Here we present a metabolic model-based machine learning classifier, named Metabolic Allele Classifier (MAC), that uses flux balance analysis to estimate the biochemical effects of alleles. We a…	New model	Interpretable model	Statistics-based approach	Classification - multiclass	Transparent model	Model-specific	Drug response prediction	Medical research	Metabolomics	DNA sequence	Design	Implementation	Multidisciplinary
5	Li X., Wang K., Lyu Y., Pan H., Zhang J., Stambolian D., Susztak K., Reilly M.P., Hu G., Li M.	Deep learning enables accurate clustering with batch effect removal in single-cell RNA-seq analysis	2020	Nature Communications	10.1038/s41467-020-15851-3	Single-cell RNA sequencing (scRNA-seq) can characterize cell types and states through unsupervised clustering, but the ever increasing number of cells and batch effect impose computational challenges. We present DESC, an unsupervised deep embedding algorithm that clusters scRNA-seq data by iteratively optimizing a clustering objective function. Through iterative self-learning, DESC gradually remo…	New model	Explainable (post-hoc) model	Variational autoencoder	Clustering	Architecture modification	Model-specific	Cell type prediction	Medical research	Transcriptomics	sc-RNA sequence	Design	Implementation	Multidisciplinary
6	Huang L.-C., Yeung W., Wang Y., Cheng H., Venkat A., Li S., Ma P., Rasheed K., Kannan N.	Quantitative Structure–Mutation–Activity Relationship Tests (QSMART) model for protein kinase inhibitor response prediction	2020	BMC Bioinformatics	10.1186/s12859-020-03842-6	Background: Protein kinases are a large family of druggable proteins that are genomically and proteomically altered in many human cancers. Kinase-targeted drugs are emerging as promising avenues for personalized medicine because of the differential response shown by altered kinases to drug treatment in patients and cell-based assays. However, an incomplete understanding of the relationships conne…	New model	Explainable (post-hoc) model	Artificial neural network	Prediction	Feature relevance	Model-agnostic	Drug response prediction	Oncology	Pharmacogenomics	Multi-omics	Design	Implementation	Information and computing sciences
7	Dasari C.M., Bhukya R.	InterSSPP: Investigating patterns through interpretable deep neural networks for accurate splice signal prediction	2020	Chemometrics and Intelligent Laboratory Systems	10.1016/j.chemolab.2020.104144	Accurate splice signal prediction is a cornerstone of gene regulation, biomedical research, and drug discovery. Effective splice boundaries detection requires knowledge of the relationship, dependencies, and characteristics of nucleotides in the surrounding region of splice sites. Although most of the existing computational techniques classify true and false sites, the classification performance …	New model	Explainable (post-hoc) model	Convolutional neural network	Clustering	Visual explanation	Model-specific	Splice site prediction	Medical research	Genomics	DNA sequence	Design	Implementation	Sciences (biological, chemical, mathematical)
8	Chen L., Li Z., Zeng T., Zhang Y.-H., Liu D., Li H., Huang T., Cai Y.-D.	Identifying Robust Microbiota Signatures and Interpretable Rules to Distinguish Cancer Subtypes	2020	Frontiers in Molecular Biosciences	10.3389/fmolb.2020.604794	Cancer can be generally defined as a cluster of systematic diseases triggered by abnormal cell proliferation and growth. With the development of biological sciences and biotechnologies, the etiology of cancer is partially revealed, including some of the most substantial pathogenic factors [either endogenous (genetics) or exogenous (environmental)]. However, some remaining factors that contribute …	Existing model	Interpretable model	Multiple AI methods	Classification - multiclass	Transparent model	Model-agnostic	Cancer type classification	Oncology	Microbiomics	Microbiomic	Design	Implementation	Sciences (biological, chemical, mathematical)
9	Valizadehaslani T., Zhao Z., Sokhansanj B.A., Rosen G.L.	Amino acid K-mer feature extraction for quantitative antimicrobial resistance (AMR) prediction by machine learning and model interpretation for biological insights	2020	Biology	10.3390/biology9110365	Machine learning algorithms can learn mechanisms of antimicrobial resistance from the data of DNA sequence without any a priori information. Interpreting a trained machine learning algorithm can be exploited for validating the model and obtaining new information about resistance mechanisms. Different feature extraction methods, such as SNP calling and counting nucleotide k-mers have been proposed…	Existing model	Explainable (post-hoc) model	Gradient boosting	Prediction	Feature relevance	Model-agnostic	Gut microbiota analysis	Clinical laboratory sciences	Pharmacogenomics	DNA sequence	Design	Implementation	Sciences (biological, chemical, mathematical)
10	Adams S.M., Harralson A.F., Feroze H., Nguyen T., Eum S., Cornelio C.	Genome wide epistasis study of on-statin cardiovascular events with iterative feature reduction and selection	2020	Journal of Personalized Medicine	10.3390/jpm10040212	Predicting risk for major adverse cardiovascular events (MACE) is an evidence-based practice that incorporates lifestyle, history, and other risk factors. Statins reduce risk for MACE by decreasing lipids, but it is difficult to stratify risk following initiation of a statin. Genetic risk determinants for on-statin MACE are low-effect size and impossible to generalize. Our objective was to determ…	Existing model	Explainable (post-hoc) model	Random forest	Prediction	Simplification	Model-specific	Biomarker identification	Cardiology	Genomics	Gene expression	Design	Implementation	Biomedical and clinical sciences
11	Deng L., Cai Y., Zhang W., Yang W., Gao B., Liu H.	Pathway-Guided Deep Neural Network toward Interpretable and Predictive Modeling of Drug Sensitivity	2020	Journal of chemical information and modeling	10.1021/acs.jcim.0c00331	To efficiently save cost and reduce risk in drug research and development, there is a pressing demand to develop in silico methods to predict drug sensitivity to cancer cells. With the exponentially increasing number of multi-omics data derived from high-throughput techniques, machine learning-based methods have been applied to the prediction of drug sensitivities. However, these methods have dra…	New model	Explainable (post-hoc) model	Deep neural network	Prediction	Local explanation	Model-specific	Biomarker identification	Oncology	Pharmacogenomics	Gene expression	Design	Implementation	Sciences (biological, chemical, mathematical)
12	Zhao X., Wang N., Wang L.	An Interpretable Machine Learning Approach for the Detection of Novel Pathogens	2020	ACM International Conference Proceeding Series	10.1145/3424978.3425093	According to the WHO (World Health Organization), infectious diseases continue to one of the leading causes of death worldwide. Since the core microbiota flora of humans is largely diverse and HGT (Horizontal Gene Transfer), it is very challenging to determine whether a particular bacterial strain is commensal or pathogenic to humans. With the latest advances in NGS (Next-Generation Sequencing) t…	Existing model	Explainable (post-hoc) model	Gradient boosting	Classification - binary	Feature relevance	Model-agnostic	Pathogenicity prediction	Clinical laboratory sciences	Genomics	DNA sequence	Design	Implementation	Information and computing sciences
13	Jaillard M., Palmieri M., van Belkum A., Mahé P.	Interpreting k-mer-based signatures for antibiotic resistance prediction	2020	GigaScience	10.1093/gigascience/giaa110	BACKGROUND: Recent years have witnessed the development of several k-mer-based approaches aiming to predict phenotypic traits of bacteria on the basis of their whole-genome sequences. While often convincing in terms of predictive erformance, the underlying models are in general not straightforward to interpret, the interplay between the actual genetic determinant and its translation as k-mers bei…	New model	Interpretable model	Linear/Logistic regression	Classification - binary	Visual explanation	Model-specific	Drug response prediction	Infectious disease	Pharmacogenomics	DNA sequence	Design	Implementation	Multidisciplinary
14	Chen T., Wang X., Chu Y., Wang Y., Jiang M., Wei D.-Q., Xiong Y.	T4SE-XGB: Interpretable Sequence-Based Prediction of Type IV Secreted Effectors Using eXtreme Gradient Boosting Algorithm	2020	Frontiers in Microbiology	10.3389/fmicb.2020.580382	Type IV secreted effectors (T4SEs) can be translocated into the cytosol of host cells via type IV secretion system (T4SS) and cause diseases. However, experimental approaches to identify T4SEs are time- and resource-consuming, and the existing computational tools based on machine learning techniques have some obvious limitations such as the lack of interpretability in the prediction models. In th…	Existing model	Explainable (post-hoc) model	Gradient boosting	Classification - binary	Feature relevance	Model-agnostic	Protein localization prediction	Clinical laboratory sciences	Proteomics	Proteomic	Design	Implementation	Sciences (biological, chemical, mathematical)
15	Xu D., Zhang J., Xu H., Zhang Y., Chen W., Gao R., Dehmer M.	Multi-scale supervised clustering-based feature selection for tumor classification and identification of biomarkers and targets on genomic data	2020	BMC Genomics	10.1186/s12864-020-07038-3	Background: The small number of samples and the curse of dimensionality hamper the better application of deep learning techniques for disease classification. Additionally, the performance of clustering-based feature selection algorithms is still far from being satisfactory due to their limitation in using unsupervised learning methods. To enhance interpretability and overcome this problem, we dev…	New model	Interpretable model	Multiple AI methods	Classification - multiclass	Visual explanation	Model-specific	Biomarker identification	Oncology	Genomics	Gene expression	Design	Implementation	Sciences (biological, chemical, mathematical)
16	Kobayashi K., Bolatkan A., Shiina S., Hamamoto R.	Fully-connected neural networks with reduced parameterization for predicting histological types of lung cancer from somatic mutations	2020	Biomolecules	10.3390/biom10091249	Several challenges appear in the application of deep learning to genomic data. First, the dimensionality of input can be orders of magnitude greater than the number of samples, forcing the model to be prone to overfitting the training dataset. Second, each input variable’s contribution to the prediction is usually difficult to interpret, owing to multiple nonlinear operations. Third, genetic data…	New model	Explainable (post-hoc) model	Artificial neural network	Classification - binary	Feature relevance	Model-agnostic	Cancer detection	Oncology	Genomics	RNA sequence	Design	Implementation	Sciences (biological, chemical, mathematical)
17	Malinka F., Železný F., Kléma J.	Finding semantic patterns in omics data using concept rule learning with an ontology-based refinement operator	2020	BioData Mining	10.1186/s13040-020-00219-6	Background: Identification of non-trivial and meaningful patterns in omics data is one of the most important biological tasks. The patterns help to better understand biological systems and interpret experimental outcomes. A well-established method serving to explain such biological data is Gene Set Enrichment Analysis. However, this type of analysis is restricted to a specific type of evaluation.…	New model	Interpretable model	Rule mining	Classification - binary	Transparent model	Model-specific	Gene expression patterns	Medical research	Transcriptomics	Gene expression	Design	Implementation and Concept	Information and computing sciences
18	Fortelny N., Bock C.	Knowledge-primed neural networks enable biologically interpretable deep learning on single-cell sequencing data	2020	Genome Biology	10.1186/s13059-020-02100-5	Background: Deep learning has emerged as a versatile approach for predicting complex biological phenomena. However, its utility for biological discovery has so far been limited, given that generic deep neural networks provide little insight into the biological mechanisms that underlie a successful prediction. Here we demonstrate deep learning on biological networks, where every node has a molecul…	New model	Interpretable model	Deep neural network	Classification - multiclass	Architecture modification	Model-specific	Gene expression patterns	Medical research	Transcriptomics	sc-RNA sequence	Design	Implementation and Concept	Sciences (biological, chemical, mathematical)
19	Zabeti H., Dexter N., Safari A.H., Sedaghat N., Libbrecht M., Chindelevitch L.	An interpretable classification method for predicting drug resistance in M. tuberculosis	2020	Leibniz International Proceedings in Informatics, LIPIcs	10.4230/LIPIcs.WABI.2020.2	Motivation: The prediction of drug resistance and the identification of its mechanisms in bacteria such as Mycobacterium tuberculosis, the etiological agent of tuberculosis, is a challenging problem. Modern methods based on testing against a catalogue of previously identified mutations often yield poor predictive performance. On the other hand, machine learning techniques have demonstrated high p…	New model	Interpretable model	Rule mining	Classification - binary	Transparent model	Model-specific	Drug response prediction	Clinical laboratory sciences	Pharmacogenomics	DNA sequence	Design	Implementation and Concept	Information and computing sciences
20	Amilpur S., Bhukya R.	EDeepSSP: Explainable deep neural networks for exact splice sites prediction	2020	Journal of Bioinformatics and Computational Biology	10.1142/S0219720020500249	Splice site prediction is crucial for understanding underlying gene regulation, gene function for better genome annotation. Many computational methods exist for recognizing the splice sites. Although most of the methods achieve a competent performance, their interpretability remains challenging. Moreover, all traditional machine learning methods manually extract features, which is tedious job. To…	Existing model	Interpretable model	Convolutional neural network	Classification - binary	Architecture modification	Model-specific	Splice site prediction	Medical research	Genomics	DNA sequence	Design	Implementation and Concept	Information and computing sciences
21	Lees J.A., Mai T.T., Galardini M., Wheeler N.E., Horsfield S.T., Parkhill J., Corander J.	Improved prediction of bacterial genotype-phenotype associations using interpretable pangenome-spanning regressions	2020	mBio	10.1128/mBio.01344-20	Discovery of genetic variants underlying bacterial phenotypes and the prediction of phenotypes such as antibiotic resistance are fundamental tasks in bacterial genomics. Genome-wide association study (GWAS) methods have been applied to study these relations, but the plastic nature of bacterial genomes and the clonal structure of bacterial populations creates challenges. We introduce an alignment-…	Existing model	Interpretable model	Statistics-based approach	Prediction	Transparent model	Model-specific	Gene expression patterns	Medical research	Genomics	SNP	Design	Implementation	Sciences (biological, chemical, mathematical)
22	Abella J.R., Antunes D.A., Clementi C., Kavraki L.E.	Large-Scale Structure-Based Prediction of Stable Peptide Binding to Class I HLAs Using Random Forests	2020	Frontiers in Immunology	10.3389/fimmu.2020.01583	Prediction of stable peptide binding to Class I HLAs is an important component for designing immunotherapies. While the best performing predictors are based on machine learning algorithms trained on peptide-HLA (pHLA) sequences, the use of structure for training predictors deserves further exploration. Given enough pHLA structures, a predictor based on the residue-residue interactions found in th…	Existing model	Explainable (post-hoc) model	Random forest	Classification - binary	Feature relevance	Model-specific	Protein structure prediction	Allergy and Immunology	Proteomics	Proteomic	Design	Implementation	Biomedical and clinical sciences
23	Le V., Quinn T.P., Tran T., Venkatesh S.	Deep in the Bowel: Highly Interpretable Neural Encoder-Decoder Networks Predict Gut Metabolites from Gut Microbiome	2020	BMC Genomics	10.1186/s12864-020-6652-7	Background: Technological advances in next-generation sequencing (NGS) and chromatographic assays [e.g., liquid chromatography mass spectrometry (LC-MS)] have made it possible to identify thousands of microbe and metabolite species, and to measure their relative abundance. In this paper, we propose a sparse neural encoder-decoder network to predict metabolite abundances from microbe abundances. R…	Existing model	Interpretable model	Artificial neural network	Prediction	Architecture modification	Model-specific	Gut microbiota analysis	Infectious disease	Microbiomics	Microbiomic	Design	Implementation	Sciences (biological, chemical, mathematical)
24	Balasubramanian J.B., Boes R.D., Gopalakrishnan V.	A novel approach to modeling multifactorial diseases using Ensemble Bayesian Rule classifiers	2020	Journal of Biomedical Informatics	10.1016/j.jbi.2020.103455	Modeling factors influencing disease phenotypes, from biomarker profiling study datasets, is a critical task in biomedicine. Such datasets are typically generated from high-throughput ’omic’ technologies, which help examine disease mechanisms at an unprecedented resolution. These datasets are challenging because they are high-dimensional. The disease mechanisms they study are also complex because…	New model	Interpretable model	Rule mining	Classification - multiclass	Transparent model	Model-specific	Biomarker identification	Pathology	Transcriptomics	Gene expression	Design	Implementation and Concept	Information and computing sciences
25	Ghafouri-Fard S., Taheri M., Omrani M.D., Daaee A., Mohammad-Rahimi H.	Application of Artificial Neural Network for Prediction of Risk of Multiple Sclerosis Based on Single Nucleotide Polymorphism Genotypes	2020	Journal of Molecular Neuroscience	10.1007/s12031-020-01514-x	The artificial neural network (ANN) is a sort of machine learning method which has been used in determination of risk of human disorders. In the current investigation, we have created an ANN and trained it based on the genetic data of 401 multiple sclerosis (MS) patients and 390 healthy subjects. Single nucleotide polymorphisms (SNPs) within ANRIL (rs1333045, rs1333048, rs4977574 and rs10757278),…	Existing model	Explainable (post-hoc) model	Artificial neural network	Prediction	Local explanation	Model-agnostic	Disease risk prediction	Neurology	Genomics	SNP	Design	Implementation	Biomedical and clinical sciences
26	Jha A., Aicher J.K., Gazzara M.R., Singh D., Barash Y., Barash Y.	Enhanced Integrated Gradients: Improving interpretability of deep learning models using splicing codes as a case study	2020	Genome Biology	10.1186/s13059-020-02055-7	Despite the success and fast adaptation of deep learning models in biomedical domains, their lack of interpretability remains an issue. Here, we introduce Enhanced Integrated Gradients (EIG), a method to identify significant features associated with a specific prediction task. Using RNA splicing prediction as well as digit classification as case studies, we demonstrate that EIG improves upon the …	Existing model	Explainable (post-hoc) model	Deep neural network	Classification - binary	Feature relevance	Model-agnostic	Splice site prediction	Medical research	Transcriptomics	RNA sequence	Design	Implementation	Sciences (biological, chemical, mathematical)
27	Lemsara A., Ouadfel S., Fröhlich H.	PathME: Pathway based multi-modal sparse autoencoders for clustering of patient-level multi-omics data	2020	BMC Bioinformatics	10.1186/s12859-020-3465-2	Background: Recent years have witnessed an increasing interest in multi-omics data, because these data allow for better understanding complex diseases such as cancer on a molecular system level. In addition, multi-omics data increase the chance to robustly identify molecular patient sub-groups and hence open the door towards a better personalized treatment of diseases. Several methods have been p…	Existing model	Explainable (post-hoc) model	Variational autoencoder	Clustering	Feature relevance	Model-specific	Cancer type classification	Oncology	Multiple	Multi-omics	Design	Implementation	Information and computing sciences
28	Anguita-Ruiz A., Segura-Delgado A., Alcalá R., Aguilera C.M., Alcalá-Fdez J.	EXplainable Artificial Intelligence (XAI) for the identification of biologically relevant gene expression patterns in longitudinal human studies, insights from obesity research	2020	PLoS Computational Biology	10.1371/journal.pcbi.1007792	Until date, several machine learning approaches have been proposed for the dynamic modeling of temporal omics data. Although they have yielded impressive results in terms of model accuracy and predictive ability, most of these applications are based on “Black-box” algorithms and more interpretable models have been claimed by the research community. The recent eXplainable Artificial Intelligence (…	Existing model	Interpretable model	Rule mining	Prediction	Transparent model	Model-specific	Gene regulation modeling	Dietetics	Epigenomics	Gene expression	Design	Implementation	Information and computing sciences
29	Rahimi A., Gonen M.	A multitask multiple kernel learning formulation for discriminating early- And late-stage cancers	2020	Bioinformatics	10.1093/bioinformatics/btaa168	Motivation: Genomic information is increasingly being used in diagnosis, prognosis and treatment of cancer. The severity of the disease is usually measured by the tumor stage. Therefore, identifying pathways playing an important role in progression of the disease stage is of great interest. Given that there are similarities in the underlying mechanisms of different cancers, in addition to the con…	Existing model	Explainable (post-hoc) model	Support vector machine	Classification - binary	Feature relevance	Model-specific	Cancer type classification	Oncology	Genomics	DNA sequence	Design	Implementation and Concept	Information and computing sciences
30	Prifti E., Chevaleyre Y., Hanczar B., Belda E., Danchin A., Clément K., Zucker J.-D.	Interpretable and accurate prediction models for metagenomics data	2020	GigaScience	10.1093/gigascience/giaa010	Background: Microbiome biomarker discovery for patient diagnosis, prognosis, and risk evaluation is attracting broad interest. Selected groups of microbial features provide signatures that characterize host disease states such as cancer or cardio-metabolic diseases. Yet, the current predictive models stemming from machine learning still behave as black boxes and seldom generalize well. Their inte…	New model	Interpretable model	Rule mining	Classification - binary	Transparent model	Model-specific	Gut microbiota analysis	Clinical laboratory sciences	Microbiomics	Microbiomic	Design	Implementation and Concept	Multidisciplinary
31	Cramer D., Mazur J., Espinosa O., Schlesner M., Hubschmann D., Eils R., Staub E.	Genetic interactions and tissue specificity modulate the association of mutations with drug response	2020	Molecular Cancer Therapeutics	10.1158/1535-7163.MCT-19-0045	In oncology, biomarkers are widely used to predict subgroups of patients that respond to a given drug. Although clinical decisions often rely on single gene biomarkers, machine learning approaches tend to generate complex multi-gene biomarkers that are hard to interpret. Models predicting drug response based on multiple altered genes often assume that the effects of single alterations are indepen…	Existing model	Interpretable model	Linear/Logistic regression	Prediction	Transparent model	Model-specific	Drug response prediction	Oncology	Pharmacogenomics	Gene mutation	Design	Implementation	Biomedical and clinical sciences
32	Beykikhoshk A., Quinn T.P., Lee S.C., Tran T., Venkatesh S.	DeepTRIAGE: Interpretable and individualised biomarker scores using attention mechanism for the classification of breast cancer sub-Types	2020	BMC Medical Genomics	10.1186/s12920-020-0658-5	Background: Breast cancer is a collection of multiple tissue pathologies, each with a distinct molecular signature that correlates with patient prognosis and response to therapy. Accurately differentiating between breast cancer sub-Types is an important part of clinical decision-making. Although this problem has been addressed using machine learning methods in the past, there remains unexplained …	New model	Explainable (post-hoc) model	Deep neural network	Classification - binary	Feature relevance	Model-agnostic	Cancer type classification	Oncology	Transcriptomics	RNA sequence	Design	Implementation	Sciences (biological, chemical, mathematical)
33	Graham G., Csicsery N., Stasiowski E., Thouvenin G., Mather W.H., Ferry M., Cookson S., Hasty J.	Genome-scale transcriptional dynamics and environmental biosensing	2020	Proceedings of the National Academy of Sciences of the United States of America	10.1073/pnas.1913003117	Genome-scale technologies have enabled mapping of the complex molecular networks that govern cellular behavior. An emerging theme in the analyses of these networks is that cells use many layers of regulatory feedback to constantly assess and precisely react to their environment. The importance of complex feedback in controlling the real-time response to external stimuli has led to a need for the …	Existing model	Explainable (post-hoc) model	Gradient boosting	Classification - multiclass	Feature relevance	Model-agnostic	Gene regulation modeling	Medical research	Transcriptomics	Gene expression	Design	Implementation	Sciences (biological, chemical, mathematical)
34	Tanaka Y., Tamada Y., Ikeguchi M., Yamashita F., Okuno Y.	System-based differential gene network analysis for characterizing a sample-specific subnetwork	2020	Biomolecules	10.3390/biom10020306	Gene network estimation is a method key to understanding a fundamental cellular system from high throughput omics data. However, the existing gene network analysis relies on having a sufficient number of samples and is required to handle a huge number of nodes and estimated edges, which remain difficult to interpret, especially in discovering the clinically relevant portions of the network. Here,…	New model	Interpretable model	Bayesian network	Prediction	Transparent model	Model-specific	Gene regulation modeling	Oncology	Transcriptomics	Gene expression	Design	Implementation	Sciences (biological, chemical, mathematical)
35	Sun T., Wei Y., Chen W., Ding Y.	Genome-wide association study-based deep learning for survival prediction	2020	Statistics in Medicine	10.1002/sim.8743	Informative and accurate survival prediction with individualized dynamic risk profiles over time is critical for personalized disease prevention and clinical management. The massive genetic data, such as SNPs from genome-wide association studies (GWAS), together with well-characterized time-to-event phenotypes provide unprecedented opportunities for developing effective survival prediction models…	Existing model	Explainable (post-hoc) model	Deep neural network	Prediction	Feature relevance	Model-agnostic	Disease severity prediction	Ophthalmology	Genomics	SNP	Design	Implementation	Biomedical and clinical sciences
36	Sah A.K., Mishra A., Reddy U.S.	Machine learning approach for feature interpretation and classification of genetic mutations leading to tumor and cancer	2020	Lecture Notes in Electrical Engineering	10.1007/978-981-15-5558-9_35	As the interpretation of genetic mutation is done manually, it is difficult to diagnose a large number of patients and get reports of the same in a quick time. Hence, it needs to be automated using machine learning approach. Towards the same, natural language processing (NLP) technique, viz. term frequency-inverse document frequency (TF-IDF), is used to represent documents as fixed-size depiction…	Existing model	Explainable (post-hoc) model	Linear/Logistic regression	Classification - multiclass	Feature relevance	Model-specific	Cancer type classification	Oncology	Genomics	Gene mutation	Design	Implementation	Engineering
37	Hao J., Kosaraju S.C., Tsaku N.Z., Song D.H., Kang M.	PAGE-Net: Interpretable and integrative deep learning for survival analysis using histopathological images and genomic data	2020	Pacific Symposium on Biocomputing	pubmed.ncbi.nlm.nih.gov/31797610/	The integration of multi-modal data, such as histopathological images and genomic data, is essential for understanding cancer heterogeneity and complexity for personalized treatments, as well as for enhancing survival predictions in cancer study. Histopathology, as a clinical gold-standard tool for diagnosis and prognosis in cancers, allows clinicians to make precise decisions on therapies, where…	New model	Explainable (post-hoc) model	Convolutional neural network	Prediction	Feature relevance	Model-specific	Survival prediction	Oncology	Genomics	Gene expression	Design	Implementation	Information and computing sciences
38	Hocking T.D., Bourque G.	Machine learning algorithms for simultaneous supervised detection of peaks in multiple samples and cell types	2020	Pacific Symposium on Biocomputing	pubmed.ncbi.nlm.nih.gov/31797611/	Joint peak detection is a central problem when comparing samples in epigenomic data anal-ysis, but current algorithms for this task are unsupervised and limited to at most 2 sample types. We propose PeakSegPipeline, a new genome-wide multi-sample peak calling pipeline for epigenomic data sets. It performs peak detection using a constrained maximum likeli-hood segmentation model with essentially o…	New model	Interpretable model	Statistics-based approach	Prediction	Transparent model	Model-specific	Gene regulation modeling	Medical research	Epigenomics	DNA sequence	Design	Implementation	Information and computing sciences
39	Kim J., Greenberg D.E., Pifer R., Jiang S., Xiao G., Shelburne S.A., Koh A., Xie Y., Zhan X.	VaMPR: VAriant Mapping and Prediction of antibiotic resistance via explainable features and machine learning	2020	PLoS Computational Biology	10.1371/journal.pcbi.1007511	Antimicrobial resistance (AMR) is an increasing threat to public health. Current methods of determining AMR rely on inefficient phenotypic approaches, and there remains incomplete understanding of AMR mechanisms for many pathogen-antimicrobial combinations. Given the rapid, ongoing increase in availability of high-density genomic data for a diverse array of bacteria, development of algorithms tha…	Existing model	Explainable (post-hoc) model	Multiple AI methods	Classification - binary	Feature relevance	Model-agnostic	Drug response prediction	Infectious disease	Genomics	DNA sequence	Design	Implementation	Information and computing sciences
40	Yang F., Zou Q.	mAML: an automated machine learning pipeline with a microbiome repository for human disease classification	2020	Database : the journal of biological databases and curation	10.1093/database/baaa050	Due to the concerted efforts to utilize the microbial features to improve disease prediction capabilities, automated machine learning (AutoML) systems aiming to get rid of the tediousness in manually performing ML tasks are in great demand. Here we developed mAML, an ML model-building pipeline, which can automatically and rapidly generate optimized and interpretable models for personalized microb…	Existing model	Interpretable model	Multiple AI methods	Classification - multiclass	Transparent model	Model-specific	Gut microbiota analysis	Clinical laboratory sciences	Microbiomics	Microbiomic	Design	Implementation	Sciences (biological, chemical, mathematical)
41	Charoenkwan P., Schaduangrat N., Nantasenamat C., Piacham T., Shoombuatong W.	IQSP: A sequence-based tool for the prediction and analysis of quorum sensing peptides via chou’s 5-steps rule and informative physicochemical properties	2020	International Journal of Molecular Sciences	10.3390/ijms21010075	Understanding of quorum-sensing peptides (QSPs) in their functional mechanism plays an essential role in finding new opportunities to combat bacterial infections by designing drugs. With the avalanche of the newly available peptide sequences in the post-genomic age, it is highly desirable to develop a computational model for efficient, rapid and high-throughput QSP identification purely based on …	New model	Interpretable model	Support vector machine	Classification - binary	Simplification	Model-specific	Drug response prediction	Medical research	Proteomics	Proteomic	Design	Implementation	Sciences (biological, chemical, mathematical)
42	Ghanbari M., Ohler U.	Deep neural networks for interpreting RNA-binding protein target preferences	2020	Genome Research	10.1101/gr.247494.118	Deep learning has become a powerful paradigm to analyze the binding sites of regulatory factors including RNA-binding proteins (RBPs), owing to its strength to learn complex features from possibly multiple sources of raw data. However, the interpretability of these models, which is crucial to improve our understanding of RBP binding preferences and functions, has not yet been investigated in sign…	New model	Explainable (post-hoc) model	Convolutional neural network	Prediction	Visual explanation	Model-agnostic	Gene regulation modeling	Medical research	Transcriptomics	RNA sequence	Design	Implementation	Sciences (biological, chemical, mathematical)
43	Xu F., Wang S., Dai X., Mundra P.A., Zheng J.	Ensemble learning models that predict surface protein abundance from single-cell multimodal omics data	2020	Methods	10.1016/j.ymeth.2020.10.001	Single-cell protein abundance is a fundamental type of information to characterize cell states. Due to high cost and technical barriers, however, direct quantification of proteins is difficult. Single-cell RNA sequencing (scRNA-seq) data, serving as a cost-effective substitute of single-cell proteomics, may not accurately reflect protein expression levels due to measurement error, noise, post-tra…	Existing model	Explainable (post-hoc) model	Multiple AI methods	Prediction	Feature relevance	Model-specific	Gene expression patterns	Medical research	Proteomics	Multi-omics	Design	Implementation	Sciences (biological, chemical, mathematical)
44	Hao J., Kim Y., Mallavarapu T., Oh J.H., Kang M.	Interpretable deep neural network for cancer survival analysis by integrating genomic and clinical data	2019	BMC Medical Genomics	10.1186/s12920-019-0624-2	Background: Understanding the complex biological mechanisms of cancer patient survival using genomic and clinical data is vital, not only to develop new treatments for patients, but also to improve survival prediction. However, highly nonlinear and high-dimension, low-sample size (HDLSS) data cause computational challenges to applying conventional survival analysis. Results: We propose a novel bi…	Existing model	Explainable (post-hoc) model	Deep neural network	Prediction	Feature relevance	Model-specific	Survival prediction	Oncology	Genomics	Gene expression	Design	Implementation	Sciences (biological, chemical, mathematical)
45	Drouin A., Letarte G., Raymond F., Marchand M., Corbeil J., Laviolette F.	Interpretable genotype-to-phenotype classifiers with performance guarantees	2019	Scientific Reports	10.1038/s41598-019-40561-2	Understanding the relationship between the genome of a cell and its phenotype is a central problem in precision medicine. Nonetheless, genotype-to-phenotype prediction comes with great challenges for machine learning algorithms that limit their use in this setting. The high dimensionality of the data tends to hinder generalization and challenges the scalability of most learning algorithms. Additi…	New model	Interpretable model	Rule mining	Classification - multiclass	Transparent model	Model-specific	Drug response prediction	Infectious disease	Pharmacogenomics	DNA sequence	Design	Implementation	Multidisciplinary
46	Sabando M.V., Ponzoni I., Soto A.J.	Neural-based approaches to overcome feature selection and applicability domain in drug-related property prediction	2019	Applied Soft Computing Journal	10.1016/j.asoc.2019.105777	In the fields of pharmaceutical research and biomedical sciences, QSAR modeling is an established approach during drug discovery for prediction of biological activity of drug candidates. Yet, QSAR modeling poses a series of open challenges. First, chemical compounds are represented on a high-dimensional space and thus feature selection is typically applied, although this task entails a challengin…	Existing model	Explainable (post-hoc) model	Artificial neural network	Prediction	Feature relevance	Model-specific	Drug response prediction	Medical research	Proteomics	Proteomic	Design	Implementation	Information and computing sciences
47	Kim Y., Bismeijer T., Zwart W., Wessels L.F.A., Vis D.J.	Genomic data integration by WON-PARAFAC identifies interpretable factors for predicting drug-sensitivity in vivo	2019	Nature Communications	10.1038/s41467-019-13027-2	Integrative analyses that summarize and link molecular data to treatment sensitivity are crucial to capture the biological complexity which is essential to further precision medicine. We introduce Weighted Orthogonal Nonnegative parallel factor analysis (WON-PARAFAC), a data integration method that identifies sparse and interpretable factors. WON-PARAFAC summarizes the GDSC1000 cell line compendi…	New model	Interpretable model	Statistics-based approach	Prediction	Architecture modification	Model-agnostic	Drug response prediction	Oncology	Pharmacogenomics	DNA sequence	Design	Implementation	Multidisciplinary
48	Li W., Yin Y., Quan X., Zhang H.	Gene Expression Value Prediction Based on XGBoost Algorithm	2019	Frontiers in Genetics	10.3389/fgene.2019.01077	Gene expression profiling has been widely used to characterize cell status to reflect the health of the body, to diagnose genetic diseases, etc. In recent years, although the cost of genome-wide expression profiling is gradually decreasing, the cost of collecting expression profiles for thousands of genes is still very high. Considering gene expressions are usually highly correlated in humans, th…	Existing model	Interpretable model	Gradient boosting	Classification - multiclass	Transparent model	Model-specific	Gene expression patterns	Medical research	Genomics	Gene expression	Design	Implementation	Sciences (biological, chemical, mathematical)
49	Pliakos K., Vens C.	Network inference with ensembles of bi-clustering trees	2019	BMC Bioinformatics	10.1186/s12859-019-3104-y	Background: Network inference is crucial for biomedicine and systems biology. Biological entities and their associations are often modeled as interaction networks. Examples include drug protein interaction or gene regulatory networks. Studying and elucidating such networks can lead to the comprehension of complex biological processes. However, usually we have only partial knowledge of those netwo…	New model	Interpretable model	Random forest	Clustering	Simplification	Model-specific	Interaction networks inference	Medical research	Multiple	Multi-omics	Design	Implementation and Concept	Information and computing sciences
50	Bomane A., Gonçalves A., Ballester P.J.	Paclitaxel Response Can Be Predicted With Interpretable Multi-Variate Classifiers Exploiting DNA-Methylation and miRNA Data	2019	Frontiers in Genetics	10.3389/fgene.2019.01041	To address the problem of resistance to paclitaxel treatment, we have investigated to which extent is possible to predict Breast Cancer (BC) patient response to this drug. We carried out a large-scale tumor-based prediction analysis using data from the US National Cancer Institute’s Genomic Data Commons. These data sets comprise the responses of BC patients to paclitaxel along with six molecular …	Existing model	Explainable (post-hoc) model	Multiple AI methods	Classification - binary	Feature relevance	Model-specific	Drug response prediction	Oncology	Multiple	Multi-omics	Design	Implementation	Sciences (biological, chemical, mathematical)
51	Mei S., Zhang K.	Neglog: Homology-based negative data sampling method for genome-scale reconstruction of human protein–protein interaction networks	2019	International Journal of Molecular Sciences	10.3390/ijms20205075	Rapid reconstruction of genome-scale protein–protein interaction (PPI) networks is instrumental in understanding the cellular processes and disease pathogenesis and drug reactions. However, lack of experimentally verified negative data (i.e., pairs of proteins that do not interact) is still a major issue that needs to be properly addressed in computational modeling. In this study, we take advanta…	Existing model	Explainable (post-hoc) model	Linear/Logistic regression	Classification - binary	Feature relevance	Model-agnostic	Interaction networks inference	Medical research	Proteomics	Proteomic	Design	Implementation	Sciences (biological, chemical, mathematical)
52	Quinn T.P., Lee S.C., Venkatesh S., Nguyen T.	Improving the classification of neuropsychiatric conditions using gene ontology terms as features	2019	American Journal of Medical Genetics, Part B: Neuropsychiatric Genetics	10.1002/ajmg.b.32727	Although neuropsychiatric disorders have an established genetic background, their molecular foundations remain elusive. This has prompted many investigators to search for explanatory biomarkers that can predict clinical outcomes. One approach uses machine learning to classify patients based on blood mRNA expression. However, these endeavors typically fail to achieve the high level of performance,…	Existing model	Interpretable model	Support vector machine	Classification - binary	Architecture modification	Model-agnostic	Neurological disorder prediction	Psychiatry	Genomics	Gene expression	Design	Implementation	Sciences (biological, chemical, mathematical)
53	Ni P., Su Z.	Deciphering epigenomic code for cell differentiation using deep learning	2019	BMC Genomics	10.1186/s12864-019-6072-8	Background: Although DNA sequence plays a crucial role in establishing the unique epigenome of a cell type, little is known about the sequence determinants that lead to the unique epigenomes of different cell types produced during cell differentiation. To fill this gap, we employed two types of deep convolutional neural networks (CNNs) constructed for each of differentially related cell types and…	Existing model	Explainable (post-hoc) model	Convolutional neural network	Classification - multiclass	Visual explanation	Model-specific	Gene regulation modeling	Medical research	Epigenomics	DNA sequence	Design	Implementation	Sciences (biological, chemical, mathematical)
54	Oni O., Qiao S.	Model-agnostic interpretation of cancer classification with multi-platform genomic data	2019	ACM-BCB 2019 - Proceedings of the 10th ACM International Conference on Bioinformatics, Computational Biology and Health Informatics	10.1145/3307339.3342189	Machine learning models are often criticised for being black-boxes. Recent work in this field has aimed to address this criticism by developing methods to explain the underlying behaviour of machine learning models. These explanations are designed to help the end-user interpret how the models input features are used to make a prediction. Here, we present an extension to one such method, referred …	Existing model	Explainable (post-hoc) model	Recurrent neural network	Classification - multiclass	Local explanation	Model-agnostic	Cancer type classification	Oncology	Transcriptomics	Multi-omics	Design	Implementation	Information and computing sciences
55	Bogart E., Creswell R., Gerber G.K.	MITRE: Inferring features from microbiota time-series data linked to host status	2019	Genome Biology	10.1186/s13059-019-1788-y	Longitudinal studies are crucial for discovering causal relationships between the microbiome and human disease. We present MITRE, the Microbiome Interpretable Temporal Rule Engine, a supervised machine learning method for microbiome time-series analysis that infers human-interpretable rules linking changes in abundance of clades of microbes over time windows to binary descriptions of host status,…	New model	Interpretable model	Rule mining	Classification - multiclass	Visual explanation	Model-specific	Gut microbiota analysis	Gastroenterology	Microbiomics	Microbiomic	Design	Implementation and Concept	Sciences (biological, chemical, mathematical)
56	Cao Y., Sun Y., Karimi M., Chen H., Moronfoye O., Shen Y.	Predicting pathogenicity of missense variants with weakly supervised regression	2019	Human Mutation	10.1002/humu.23826	Quickly growing genetic variation data of unknown clinical significance demand computational methods that can reliably predict clinical phenotypes and deeply unravel molecular mechanisms. On the platform enabled by the Critical Assessment of Genome Interpretation (CAGI), we develop a novel “weakly supervised” regression (WSR) model that not only predicts precise clinical significance (probability…	Existing model	Interpretable model	Multiple AI methods	Prediction and Classification	Transparent model	Model-specific	Pathogenicity prediction	Medical research	Proteomics	Proteomic	Design	Implementation	Sciences (biological, chemical, mathematical)
57	Ghafouri-Fard S., Taheri M., Omrani M.D., Daaee A., Mohammad-Rahimi H., Kazazi H.	Application of Single-Nucleotide Polymorphisms in the Diagnosis of Autism Spectrum Disorders: A Preliminary Study with Artificial Neural Networks	2019	Journal of Molecular Neuroscience	10.1007/s12031-019-01311-1	Autism spectrum disorder (ASD) includes different neurodevelopmental disorders characterized by deficits in social communication, and restricted, repetitive patterns of behavior, interests or activities. Based on the importance of early diagnosis for effective therapeutic intervention, several strategies have been employed for detection of the disorder. The artificial neural network (ANN) as a ty…	Existing model	Explainable (post-hoc) model	Artificial neural network	Classification - binary	Local explanation	Model-agnostic	Neurological disorder prediction	Neurology	Genomics	SNP	Design	Implementation	Biomedical and clinical sciences
58	Papadimitriou S., Gazzo A., Versbraegen N., Nachtegael C., Aerts J., Moreau Y., Van Dooren S., Nowé A., Smits G., Lenaerts T.	Predicting disease-causing variant combinations	2019	Proceedings of the National Academy of Sciences of the United States of America	10.1073/pnas.1815601116	Notwithstanding important advances in the context of single-variant pathogenicity identification, novel breakthroughs in discerning the origins of many rare diseases require methods able to identify more complex genetic models. We present here the Variant Combinations Pathogenicity Predictor (VarCoPP), a machine-learning approach that identifies pathogenic variant combinations in gene pairs (call…	Existing model	Explainable (post-hoc) model	Random forest	Classification - binary	Feature relevance	Model-agnostic	Biomarker identification	Pathology	Genomics	DNA sequence	Design	Implementation	Sciences (biological, chemical, mathematical)
59	Potie N., Giannoukakos S., Hackenberg M., Fernandez A.	On the Need of Interpretability for Biomedical Applications: Using Fuzzy Models for Lung Cancer Prediction with Liquid Biopsy	2019	IEEE International Conference on Fuzzy Systems	10.1109/FUZZ-IEEE.2019.8858976	In the latter years, we are witnessing a movement from the standard Data Mining towards a more profitable and challenging scenario known as Data Science. It can be defined as a set of quantitative and qualitative approaches that are applied to current relevant problems. In order to be able to dig to the deepest level considering the whole information available, the knowledge domain and the analys…	Existing model	Explainable (post-hoc) model	Rule mining	Classification - binary	Feature relevance	Model-specific	Cancer detection	Oncology	Transcriptomics	RNA sequence	Design	Implementation	Information and computing sciences
60	Movva R., Greenside P., Marinov G.K., Nair S., Shrikumar A., Kundaje A.	Deciphering regulatory DNA sequences and noncoding genetic variants using neural network models of massively parallel reporter assays	2019	PLoS ONE	10.1371/journal.pone.0218073	The relationship between noncoding DNA sequence and gene expression is not well-understood. Massively parallel reporter assays (MPRAs), which quantify the regulatory activity of large libraries of DNA sequences in parallel, are a powerful approach to characterize this relationship. We present MPRA-DragoNN, a convolutional neural network (CNN)-based framework to predict and interpret the regulator…	Existing model	Explainable (post-hoc) model	Convolutional neural network	Classification - multiclass	Feature relevance	Model-specific	Gene regulation modeling	Medical research	Genomics	DNA sequence	Design	Implementation	Multidisciplinary
61	Zhang L., Hu H., Xiao A., Zhang S., Li Y., Shi X., Jiang T., Zhang L., Zeng J.	DeepHINT: Understanding HIV-1 integration via deep learning with attention	2019	Bioinformatics	10.1093/bioinformatics/bty842	Motivation: Human immunodeficiency virus type 1 (HIV-1) genome integration is closely related to clinical latency and viral rebound. In addition to human DNA sequences that directly interact with the integration machinery, the selection of HIV integration sites has also been shown to depend on the heterogeneous genomic context around a large region, which greatly hinders the prediction and mechan…	Existing model	Explainable (post-hoc) model	Convolutional neural network	Classification - binary	Architecture modification	Model-specific	Binding site prediction	Infectious disease	Genomics	DNA sequence	Design	Implementation	Information and computing sciences
62	Moreno G.R., Niranjan M., Prugel-Bennett A.	Saliency Map on Cnns for Protein Secondary Structure Prediction	2019	ICASSP, IEEE International Conference on Acoustics, Speech and Signal Processing - Proceedings	10.1109/ICASSP.2019.8683603	Deep learning, a powerful methodology for data-driven modelling, has been shown to be useful in tackling several problems in the biomedical domain. However, deep neural architectures lack interpretability of how predictions from them are made on any test input. While several approaches to opening the black box are being developed, their application to biological and medical data is very much as i…	Existing model	Explainable (post-hoc) model	Deep neural network	Classification - multiclass	Visual explanation	Model-specific	Protein structure prediction	Medical research	Proteomics	Proteomic	Design	Implementation	Engineering
63	Pai S., Hui S., Isserlin R., Shah M.A., Kaka H., Bader G.D.	netDx: interpretable patient classification using integrated patient similarity networks	2019	Molecular Systems Biology	10.15252/msb.20188497	Patient classification has widespread biomedical and clinical applications, including diagnosis, prognosis, and treatment response prediction. A clinically useful prediction algorithm should be accurate, generalizable, be able to integrate diverse data types, and handle sparse data. A clinical predictor based on genomic data needs to be interpretable to drive hypothesis-driven research into new t…	New model	Interpretable model	Statistics-based approach	Classification - binary	Feature relevance	Model-specific	Survival prediction	Oncology	Multiple	Multi-omics	Design	Implementation and Concept	Sciences (biological, chemical, mathematical)
64	Tubiana J., Cocco S., Monasson R.	Learning protein constitutive motifs from sequence data	2019	eLife	10.7554/eLife.39397	Statistical analysis of evolutionary-related protein sequences provides information about their structure, function, and history. We show that Restricted Boltzmann Machines (RBM), designed to learn complex high-dimensional data and their statistical features, can efficiently model protein families from sequence information. We here apply RBM to 20 protein families, and present detailed results fo…	New model	Explainable (post-hoc) model	Artificial neural network	Classification - multiclass	Visual explanation	Model-specific	Protein structure prediction	Medical research	Proteomics	Proteomic	Design	Implementation and Concept	Sciences (biological, chemical, mathematical)
65	Zhu Q., Pan M., Liu L., Li B., He T., Jiang X., Hu X.	An Ensemble Feature Selection Method Based on Deep Forest for Microbiome-Wide Association Studies	2019	Proceedings - 2018 IEEE International Conference on Bioinformatics and Biomedicine, BIBM 2018	10.1109/BIBM.2018.8621461	With the rapid advancement of DNA sequencing, metagenomics and metatranscriptomics have made great progress, which deepen our understanding on the human microbiome and its impact on human health and diseases. The microbiome, which is characterized by small samples, high dimensions and complicated relationships with hosts, refers to the species, genes and genomes of the microbiota, as well as the …	Existing model	Explainable (post-hoc) model	Multiple AI methods	Classification - binary	Feature relevance	Model-agnostic	Gut microbiota analysis	Gastroenterology	Microbiomics	Microbiomic	Design	Implementation	Information and computing sciences
66	Mallavarapu T., Hao J., Kim Y., Oh J.H., Kang M.	PASCL: Pathway-based Sparse Deep Clustering for Identifying Unknown Cancer Subtypes	2019	Proceedings - 2018 IEEE International Conference on Bioinformatics and Biomedicine, BIBM 2018	10.1109/BIBM.2018.8621387	Cancer is a heterogeneous disease which has several subtypes that can be distinguished by molecular, histopathological, and clinical stages. Accurate diagnosis of cancer subtypes is vital to identify distinct disease states and develop effective personalized therapies. A number of unsupervised machine learning techniques have been applied to genomic data of the tumor samples, where clusters of pa…	New model	Interpretable model	Artificial neural network	Clustering	Architecture modification	Model-specific	Cancer type classification	Oncology	Genomics	Gene expression	Design	Implementation and Concept	Information and computing sciences
67	Bittrich S., Kaden M., Leberecht C., Kaiser F., Villmann T., Labudde D.	Application of an interpretable classification model on Early Folding Residues during protein folding 08 Information and Computing Sciences 0801 Artificial Intelligence and Image Processing	2019	BioData Mining	10.1186/s13040-018-0188-2	Background: Machine learning strategies are prominent tools for data analysis. Especially in life sciences, they have become increasingly important to handle the growing datasets collected by the scientific community. Meanwhile, algorithms improve in performance, but also gain complexity, and tend to neglect interpretability and comprehensiveness of the resulting models. Results: Generalized Matr…	New model	Explainable (post-hoc) model	Statistics-based approach	Classification - multiclass	Visual explanation	Model-specific	Protein structure prediction	Medical research	Proteomics	Proteomic	Design	Implementation and Concept	Information and computing sciences
68	Washburn J.D., Mejia-Guerra M.K., Ramstein G., Kremling K.A., Valluru R., Buckler E.S., Wang H.	Evolutionarily informed deep learning methods for predicting relative transcript abundance from DNA sequence	2019	Proceedings of the National Academy of Sciences of the United States of America	10.1073/pnas.1814551116	Deep learning methodologies have revolutionized prediction in many fields and show potential to do the same in molecular biology and genetics. However, applying these methods in their current forms ignores evolutionary dependencies within biological systems and can result in false positives and spurious conclusions. We developed two approaches that account for evolutionary relatedness in machine …	Existing model	Explainable (post-hoc) model	Convolutional neural network	Prediction	Feature relevance	Model-specific	Gene expression patterns	Medical research	Genomics	DNA sequence	Design	Implementation and Concept	Sciences (biological, chemical, mathematical)
69	Liu Q., He D., Xie L.	Prediction of off-target specificity and cells-pecific fitness of CRISPR-Cas system using attention boosted deep learning and network-based gene feature	2019	PLoS Computational Biology	10.1371/journal.pcbi.1007480	CRISPR-Cas is a powerful genome editing technology and has a great potential for in vivo gene therapy. Successful translational application of CRISPR-Cas to biomedicine still faces many safety concerns, including off-target side effect, cell fitness problem after CRISPRCas treatment, and on-target genome editing side effect in undesired tissues. To solve these issues, it is needed to design sgRNA…	Existing model	Explainable (post-hoc) model	Convolutional neural network	Classification - multiclass	Feature relevance	Model-specific	Gene expression patterns	Medical research	Multiple	Multi-omics	Design	Implementation	Information and computing sciences
70	Das D., Ito J., Kadowaki T., Tsuda K.	An interpretable machine learning model for diagnosis of Alzheimer's disease	2019	PeerJ	10.7717/peerj.6543	We present an interpretable machine learning model for medical diagnosis called sparse high-order interaction model with rejection option (SHIMR). A decision tree explains to a patient the diagnosis with a long rule (i.e., conjunction of many intervals), while SHIMR employs a weighted sum of short rules. Using proteomics data of 151 subjects in the Alzheimer's Disease Neuroimaging Initiative (ADN…	New model	Interpretable model	Multiple AI methods	Classification - binary	Transparent model	Model-specific	Neurological disorder prediction	Neurology	Proteomics	Proteomic	Design	Implementation and Concept	Biomedical and clinical sciences
71	Levy-Jurgenson A., Tekpli X., Kristensen V.N., Yakhini Z.	Predicting Methylation from Sequence and Gene Expression Using Deep Learning with Attention	2019	Lecture Notes in Computer Science	10.1007/978-3-030-18174-1_13	DNA methylation has been extensively linked to alterations in gene expression, playing a key role in the manifestation of multiple diseases, especially cancer. Hence, the sequence determinants of methylation and the relationship between methylation and expression are of great interest from a molecular biology perspective. Several models have been suggested to support the prediction of methylation…	Existing model	Explainable (post-hoc) model	Deep neural network	Classification - binary	Architecture modification	Model-specific	Gene regulation modeling	Medical research	Genomics	Multi-omics	Design	Implementation	Information and computing sciences
72	Koo P.K., Eddy S.R.	Representation learning of genomic sequence motifs with convolutional neural networks	2019	PLoS Computational Biology	10.1371/journal.pcbi.1007560	Although convolutional neural networks (CNNs) have been applied to a variety of computational genomics problems, there remains a large gap in our understanding of how they build representations of regulatory genomic sequences. Here we perform systematic experiments on synthetic sequences to reveal how CNN architecture, specifically convolutional filter size and max-pooling, influences the extent …	Existing model	Explainable (post-hoc) model	Convolutional neural network	Classification - multiclass	Visual explanation	Model-specific	DNA pattern identification	Medical research	Genomics	DNA sequence	Design	Implementation	Information and computing sciences
73	Verma G., Jha A., Rebholz-Schuhmann D., Madden M.G.	Ranked MSD: A New Feature Ranking and Feature Selection Approach for Biomarker Identification	2019	Lecture Notes in Computer Science	10.1007/978-3-030-29726-8_10	In the era of big data when a huge amount of data is continuously being generated, it is common for situations to arise where the number of samples is much smaller than the number of features (variables) per sample. This phenomenon is often found in biomedical domains, where we may have relatively few patients, compared to the amount of data per patient. For example, gene expression data typicall…	Existing model	Explainable (post-hoc) model	Statistics-based approach	Classification - binary	Feature relevance	Model-specific	Biomarker identification	Medical research	Genomics	Gene expression	Design	Implementation	Information and computing sciences
74	Huynh-Thu V.A., Sanguinetti G.	Tree-Based Learning of Regulatory Network Topologies and Dynamics with Jump3	2019	Methods in molecular biology (Clifton, N.J.)	10.1007/978-1-4939-8882-2_9	Inference of gene regulatory networks (GRNs) from time series data is a well-established field in computational systems biology. Most approaches can be broadly divided in two families: model-based and model-free methods. These two families are highly complementary: model-based methods seek to identify a formal mathematical model of the system. They thus have transparent and interpretable semantic…	New model	Interpretable model	Decision tree	Prediction	Transparent model	Model-specific	Gene regulation modeling	Medical research	Epigenomics	Gene expression	Design	Implementation and Concept	Sciences (biological, chemical, mathematical)
75	Hao J., Kim Y., Kim T.-K., Kang M.	PASNet: Pathway-associated sparse deep neural network for prognosis prediction from high-throughput data	2018	BMC Bioinformatics	10.1186/s12859-018-2500-z	Background: Predicting prognosis in patients from large-scale genomic data is a fundamentally challenging problem in genomic medicine. However, the prognosis still remains poor in many diseases. The poor prognosis may be caused by high complexity of biological systems, where multiple biological components and their hierarchical relationships are involved. Moreover, it is challenging to develop ro…	New model	Explainable (post-hoc) model	Deep neural network	Classification - binary	Visual explanation	Model-specific	Survival prediction	Oncology	Genomics	Gene expression	Design	Implementation and Concept	Information and computing sciences
76	Wang D., Liu S., Warrell J., Won H., Shi X., Navarro F.C.P., Clarke D., Gu M., Emani P., Yang Y.T., Min X., Gandal M.J., Lou S., Zhang J., Park J.J., Yan C., KyongRhie S., Manakongtreecheep K., Zhou H., Aparna Natha A., Peters M., Mattei E., Fitzgerald D., Brunetti T., Moore J., Jiang Y., Girdhar K., Hoffman G.E., Kalayci S., Gümüş Z.H., Crawford G.E., Roussos P., Akbarian S., Jaffe A.E., White K…	Comprehensive functional genomic resource and integrative model for the human brain	2018	Science	10.1126/science.aat8464	Despite progress in defining genetic risk for psychiatric disorders, their molecular mechanisms remain elusive. Addressing this, the PsychENCODE Consortium has generated a comprehensive online resource for the adult brain across 1866 individuals. The PsychENCODE resource contains ∼79,000 brain-active enhancers, sets of Hi-C linkages, and topologically associating domains; single-cell expression p…	New model	Explainable (post-hoc) model	Deep neural network	Classification - multiclass	Visual explanation	Model-specific	Neurological disorder prediction	Psychiatry	Multiple	Multi-omics	Design	Implementation and Concept	Multidisciplinary
77	Sherafatian M.	Tree-based machine learning algorithms identified minimal set of miRNA biomarkers for breast cancer diagnosis and molecular subtyping	2018	Gene	10.1016/j.gene.2018.07.057	Breast cancer is a complex disease and its effective treatment needs affordable diagnosis and subtyping signatures. While the use of machine learning approach in clinical computation biology is still in its infancy, the prevalent approach in identifying molecular biomarkers remains to be screening of all biomarkers by differential expression analysis. Many of these attempts used miRNAs expression…	Existing model	Interpretable model	Decision tree	Classification - multiclass	Transparent model	Model-specific	Cancer type classification	Oncology	Transcriptomics	Gene expression	Design	Implementation	Sciences (biological, chemical, mathematical)
78	Pai S., Bader G.D.	Patient Similarity Networks for Precision Medicine	2018	Journal of Molecular Biology	10.1016/j.jmb.2018.05.037	Clinical research and practice in the 21st century is poised to be transformed by analysis of computable electronic medical records and population-level genome-scale patient profiles. Genomic data capture genetic and environmental state, providing information on heterogeneity in disease and treatment outcome, but genomic-based clinical risk scores are limited. Achieving the goal of routine precis…	Existing model	Explainable (post-hoc) model	Statistics-based approach	Classification - binary	Feature relevance	Model-specific	Cancer type classification	Oncology	Multiple	Multi-omics	Mixed methods	Implementation	Sciences (biological, chemical, mathematical)
79	Greenside P., Shimko T., Fordyce P., Kundaje A.	Discovering epistatic feature interactions from neural network models of regulatory DNA sequences	2018	Bioinformatics	10.1093/bioinformatics/bty575	Motivation Transcription factors bind regulatory DNA sequences in a combinatorial manner to modulate gene expression. Deep neural networks (DNNs) can learn the cis-regulatory grammars encoded in regulatory DNA sequences associated with transcription factor binding and chromatin accessibility. Several feature attribution methods have been developed for estimating the predictive importance of indiv…	New model	Explainable (post-hoc) model	Convolutional neural network	Prediction	Visual explanation	Model-specific	Gene regulation modeling	Medical research	Genomics	DNA sequence	Design	Implementation and Concept	Information and computing sciences
80	Shen Y., Wu C., Liu C., Wu Y., Xiong N.	Oriented Feature Selection SVM Applied to Cancer Prediction in Precision Medicine	2018	IEEE Access	10.1109/ACCESS.2018.2868098	Advances in the gene sequencing technology and the outbreak of artificial intelligence have made precision medicine a reality recently. Applying machine learning algorithms to cancer prediction using gene expression data helps to discover the link between genetic data and cancer, which will promote the development and application of precision medicine. Considering the natural order of genes, a ne…	New model	Explainable (post-hoc) model	Support vector machine	Classification - multiclass	Architecture modification	Model-specific	Cancer type classification	Oncology	Genomics	Gene expression	Design	Implementation and Concept	Engineering
81	Du X., Yao Y., Diao Y., Zhu H., Zhang Y., Li S.	DeepSS: Exploring Splice Site Motif Through Convolutional Neural Network Directly from DNA Sequence	2018	IEEE Access	10.1109/ACCESS.2018.2848847	Splice sites prediction and interpretation are crucial to the understanding of complicated mechanisms underlying gene transcriptional regulation. Although existing computational approaches can classify true/false splice sites, the performance mostly relies on a set of sequence-or structure-based features and model interpretability is relatively weak. In viewing of these challenges, we report a de…	Existing model	Explainable (post-hoc) model	Convolutional neural network	Classification - multiclass	Visual explanation	Model-specific	Splice site prediction	Medical research	Genomics	DNA sequence	Design	Implementation	Engineering
82	Mariette J., Villa-Vialaneix N.	Unsupervised multiple kernel learning for heterogeneous data integration	2018	Bioinformatics	10.1093/bioinformatics/btx682	Motivation Recent high-throughput sequencing advances have expanded the breadth of available omics datasets and the integrated analysis of multiple datasets obtained on the same samples has allowed to gain important insights in a wide range of applications. However, the integration of various sources of information remains a challenge for systems biology since produced datasets are often of heter…	New model	Explainable (post-hoc) model	Support vector machine	Clustering	Feature relevance	Model-agnostic	Cancer type classification	Oncology	Multiple	Multi-omics	Design	Implementation and Concept	Information and computing sciences
83	Zuallaert J., Godin F., Kim M., Soete A., Saeys Y., De Neve W.	Splicerover: Interpretable convolutional neural networks for improved splice site prediction	2018	Bioinformatics	10.1093/bioinformatics/bty497	Motivation: During the last decade, improvements in high-throughput sequencing have generated a wealth of genomic data. Functionally interpreting these sequences and finding the biological signals that are hallmarks of gene function and regulation is currently mostly done using automated genome annotation platforms, which mainly rely on integrated machine learning frameworks to identify different…	Existing model	Explainable (post-hoc) model	Convolutional neural network	Classification - binary	Visual explanation	Model-specific	Splice site prediction	Medical research	Genomics	DNA sequence	Design	Implementation	Information and computing sciences
84	Min X., Zeng W., Chen S., Chen N., Chen T., Jiang R.	Predicting enhancers with deep convolutional neural networks	2017	BMC Bioinformatics	10.1186/s12859-017-1878-3	Background: With the rapid development of deep sequencing techniques in the recent years, enhancers have been systematically identified in such projects as FANTOM and ENCODE, forming genome-wide landscapes in a series of human cell lines. Nevertheless, experimental approaches are still costly and time consuming for large scale identification of enhancers across a variety of tissues under differen…	Existing model	Explainable (post-hoc) model	Convolutional neural network	Classification - binary	Visual explanation	Model-specific	DNA pattern identification	Medical research	Epigenomics	DNA sequence	Design	Implementation	Information and computing sciences
85	Monti R., Barozzi I., Osterwalder M., Lee E., Kato M., Garvin T.H., Plajzer-Frick I., Pickle C.S., Akiyama J.A., Afzal V., Beerenwinkel N., Dickel D.E., Visel A., Pennacchio L.A.	Limb-Enhancer Genie: An accessible resource of accurate enhancer predictions in the developing limb	2017	PLoS computational biology	10.1371/journal.pcbi.1005720	Epigenomic mapping of enhancer-associated chromatin modifications facilitates the genome-wide discovery of tissue-specific enhancers in vivo. However, reliance on single chromatin marks leads to high rates of false-positive predictions. More sophisticated, integrative methods have been described, but commonly suffer from limited accessibility to the resulting predictions and reduced biological in…	Existing model	Explainable (post-hoc) model	Multiple AI methods	Prediction	Feature relevance	Model-agnostic	DNA pattern identification	Medical research	Epigenomics	DNA sequence	Design	Implementation	Information and computing sciences
86	Wu K., Nan X., Chai Y., Wang L., Li K.	DTSP-V: A trend-based Top Scoring Pairs method for classification of time series gene expression data	2017	Proceedings - 2016 IEEE International Conference on Bioinformatics and Biomedicine, BIBM 2016	10.1109/BIBM.2016.7822790	Time series gene expression is a genetic data collected at different time points in the process of biological growth. As it contains a large amount of biological information related to a specific time period, the study of classification of time series gene data is a very significant task. With low sample size and high dimensionality, gene expression data classified by traditional machine learning…	New model	Interpretable model	Statistics-based approach	Classification - binary	Transparent model	Model-specific	Gene expression patterns	Medical research	Genomics	Gene expression	Design	Implementation and Concept	Information and computing sciences
87	Baron S., Lazzarini N., Bacardit J.	Characterising the influence of rule-based knowledge representations in biological knowledge extraction from transcriptomics data	2017	Lecture Notes in Computer Science	10.1007/978-3-319-55849-3_9	Currently, there is a wealth of biotechnologies (e.g. sequencing, proteomics, lipidomics) able to generate a broad range of data types out of biological samples. However, the knowledge gained from such data sources is constrained by the limitations of the analytics techniques. The state-of-the-art machine learning algorithms are able to capture complex patterns with high prediction capacity. Howe…	Existing model	Interpretable model	Rule mining	Classification - multiclass	Transparent model	Model-specific	Cancer type classification	Oncology	Transcriptomics	Gene expression	Design	Implementation and Concept	Information and computing sciences
88	Jayrannejad F., Conrad T.O.F.	Better interpretable models for proteomics data analysis using rule-based mining	2017	Lecture Notes in Computer Science	10.1007/978-3-319-69775-8_4	Recent advances in -omics technology has yielded in large data-sets in many areas of biology, such as mass spectrometry based proteomics. However, analyzing this data is still a challenging task mainly due to the very high dimensionality and high noise content of the data. One of the main objectives of the analysis is the identification of relevant patterns (or features) which can be used for cla…	Existing model	Interpretable model	Rule mining	Classification - multiclass	Transparent model	Model-specific	Cancer detection	Oncology	Proteomics	Proteomic	Design	Implementation and Concept	Information and computing sciences
89	Shrikumar A., Greenside P., Kundaje A.	Learning important features through propagating activation differences	2017	34th International Conference on Machine Learning, ICML 2017	10.48550/arXiv.1704.02685	The purported "black box" nature of neural networks is a barrier to adoption in applications where interpretability is essential. Here we present DeepLlFT (Deep Learning Important FeaTures), a method for decomposing the output prediction of a neural network on a specific input by backpropagating the contributions of all neurons in the network to every feature of the input. DeepLlFT compares the a…	New model	Explainable (post-hoc) model	Artificial neural network	Classification - multiclass	Feature relevance	Model-specific	DNA pattern identification	Medical research	Genomics	DNA sequence	Design	Implementation and Concept	Information and computing sciences
90	Yamada M., Takeuchi K., Iwata T., Shawe-Taylor J., Kaski S.	Localized lasso for high-dimensional regression	2017	Proceedings of the 20th International Conference on Artificial Intelligence and Statistics, AISTATS 2017	proceedings.mlr.press/v54/yamada17a/yamada17a.pdf	We introduce the localized Lasso, which learns models that both are interpretable and have a high predictive power in problems with high dimensionality d and small sample size n. More specifically, we consider a function defined by local sparse models, one at each data point. We introduce sample-wise network regularization to borrow strength across the models, and sample-wise exclusive group spar…	New model	Interpretable model	Linear/Logistic regression	Prediction	Local explanation	Model-specific	Drug response prediction	Oncology	Toxicogenomics	Gene expression	Design	Implementation and Concept	Information and computing sciences
91	Gorzałczany M.B., Rudziński F.	Classification of splice-junction dna sequences using multi-objective genetic-fuzzy optimization techniques	2017	Lecture Notes in Computer Science	10.1007/978-3-319-59063-9_57	The main goal of this paper is the application of our fuzzy rule-based classification technique with genetically optimized accuracy-interpretability trade-off to the classification of the splice-junction DNA sequences coming from the Molecular Biology (Splice-junction Gene Sequences) benchmark data set (available from the UCI repository). Two multi-objective evolutionary optimization algorithms a…	New model	Interpretable model	Rule mining	Classification - multiclass	Transparent model	Model-specific	Splice site prediction	Medical research	Genomics	DNA sequence	Design	Implementation and Concept	Information and computing sciences
92	Minhas F.U.A.A., Asif A., Arif M.	CAFÉ-Map: Context Aware Feature Mapping for mining high dimensional biomedical data	2016	Computers in Biology and Medicine	10.1016/j.compbiomed.2016.10.006	Feature selection and ranking is of great importance in the analysis of biomedical data. In addition to reducing the number of features used in classification or other machine learning tasks, it allows us to extract meaningful biological and medical information from a machine learning model. Most existing approaches in this domain do not directly model the fact that the relative importance of fea…	New model	Explainable (post-hoc) model	Support vector machine	Classification - binary	Local explanation	Model-specific	Cancer detection	Oncology	Genomics	Gene expression	Design	Implementation and Concept	Information and computing sciences
93	Farid D.M., Al-Mamun M.A., Manderick B., Nowe A.	An adaptive rule-based classifier for mining big biological data	2016	Expert Systems with Applications	10.1016/j.eswa.2016.08.008	In this paper, we introduce a new adaptive rule-based classifier for multi-class classification of biological data, where several problems of classifying biological data are addressed: overfitting, noisy instances and class-imbalance data. It is well known that rules are interesting way for representing data in a human interpretable way. The proposed rule-based classifier combines the random subs…	New model	Interpretable model	Rule mining	Classification - multiclass	Transparent model	Model-specific	DNA variant detection	Cardiology	Genomics	DNA sequence	Design	Implementation and Concept	Information and computing sciences
94	Hashimoto T., Sherwood R.I., Kang D.D., Rajagopal N., Barkal A.A., Zeng H., Emons B.J.M., Srinivasan S., Jaakkola T., Gifford D.K.	A synergistic DNA logic predicts genome-wide chromatin accessibility	2016	Genome Research	10.1101/gr.199778.115	Enhancers and promoters commonly occur in accessible chromatin characterized by depleted nucleosome contact; however, it is unclear how chromatin accessibility is governed. We show that log-additive cis-acting DNA sequence features can predict chromatin accessibility at high spatial resolution.We develop a new type of high-dimensional machine learning model, the Synergistic Chromatin Model (SCM),…	New model	Interpretable model	Generalized linear model	Prediction	Transparent model	Model-specific	DNA pattern identification	Medical research	Genomics	DNA sequence	Design	Implementation	Sciences (biological, chemical, mathematical)
95	Kim S.G., Theera-Ampornpunt N., Fang C.-H., Harwani M., Grama A., Chaterji S.	Opening up the blackbox: An interpretable deep neural network-based classifier for cell-type specific enhancer predictions	2016	BMC Systems Biology	10.1186/s12918-016-0302-3	Background: Gene expression is mediated by specialized cis-regulatory modules (CRMs), the most prominent of which are called enhancers. Early experiments indicated that enhancers located far from the gene promoters are often responsible for mediating gene transcription. Knowing their properties, regulatory activity, and genomic targets is crucial to the functional understanding of cellular events…	Existing model	Explainable (post-hoc) model	Deep neural network	Classification - binary	Feature relevance	Model-agnostic	DNA pattern identification	Medical research	Epigenomics	DNA sequence	Design	Implementation	Information and computing sciences
96	Jalali A., Pfeifer N.	Interpretable per case weighted ensemble method for cancer associations	2016	BMC Genomics	10.1186/s12864-016-2647-9	Background: Molecular measurements from cancer patients such as gene expression and DNA methylation can be influenced by several external factors. This makes it harder to reproduce the exact values of measurements coming from different laboratories. Furthermore, some cancer types are very heterogeneous, meaning that there might be different underlying causes for the same type of cancer among diff…	Existing model	Explainable (post-hoc) model	Support vector machine	Classification - multiclass	Visual explanation	Model-specific	Cancer type classification	Oncology	Genomics	Gene expression	Design	Implementation	Sciences (biological, chemical, mathematical)
97	Kim S.H., Lin C.-W., Tseng G.C.	MetaKTSP: A meta-analytic top scoring pair method for robust cross-study validation of omics prediction analysis	2016	Bioinformatics	10.1093/bioinformatics/btw115	Motivation: Supervised machine learning is widely applied to transcriptomic data to predict disease diagnosis, prognosis or survival. Robust and interpretable classifiers with high accuracy are usually favored for their clinical and translational potential. The top scoring pair (TSP) algorithm is an example that applies a simple rank-based algorithm to identify rank-altered gene pairs for classif…	New model	Interpretable model	Statistics-based approach	Classification - binary	Transparent model	Model-agnostic	Biomarker identification	Oncology	Genomics	Gene expression	Design	Implementation and Concept	Information and computing sciences
98	Liu B., Fang L., Chen J., Liu F., Wang X.	MiRNA-dis: MicroRNA precursor identification based on distance structure status pairs	2015	Molecular BioSystems	10.1039/c5mb00050e	MicroRNA precursor identification is an important task in bioinformatics. Support Vector Machine (SVM) is one of the most effective machine learning methods used in this field. The performance of SVM-based methods depends on the vector representations of RNAs. However, the discriminative power of the existing feature vectors is limited, and many methods lack an interpretable model for analysis of…	Existing model	Explainable (post-hoc) model	Support vector machine	Classification - binary	Feature relevance	Model-specific	miRNA detection	Medical research	Transcriptomics	RNA sequence	Design	Implementation	Sciences (biological, chemical, mathematical)
99	Wolf B.J., Slate E.H., Hill E.G.	Ordinal Logic Regression: A classifier for discovering combinations of binary markers for ordinal outcomes	2015	Computational Statistics and Data Analysis	10.1016/j.csda.2014.08.013	In medicine, it is often useful to stratify patients according to disease risk, severity, or response to therapy. Since many diseases arise from complex gene-gene and gene-environment interactions, patient strata may be defined by combinations of genetic and environmental factors. Traditional statistical methods require specifying interactions a priori making it difficult to identify high order i…	New model	Interpretable model	Linear/Logistic regression	Classification - multiclass	Transparent model	Model-specific	Disease severity prediction	Oral and maxillofacial surgery	Genomics	Gene expression	Design	Implementation and Concept	Information and computing sciences
100	Bermejo-Das-Neves C., Nguyen H.-N., Poch O., Thompson J.D.	A comprehensive study of small non-frameshift insertions/deletions in proteins and prediction of their phenotypic effects by a machine learning method (KD4i)	2014	BMC Bioinformatics	10.1186/1471-2105-15-111	Background: Small insertion and deletion polymorphisms (Indels) are the second most common mutations in the human genome, after Single Nucleotide Polymorphisms (SNPs). Recent studies have shown that they have significant influence on genetic variation by altering human traits and can cause multiple human diseases. In particular, many Indels that occur in protein coding regions are known to impact…	Existing model	Interpretable model	Rule mining	Classification - binary	Transparent model	Model-specific	Protein structure prediction	Medical research	Proteomics	Proteomic	Design	Implementation	Information and computing sciences
101	Kong A., Gupta C., Ferrari M., Agostini M., Bedin C., Bouamrani A., Tasciotti E., Azencott R.	Biomarker signature discovery from mass spectrometry data	2014	IEEE/ACM Transactions on Computational Biology and Bioinformatics	10.1109/TCBB.2014.2318718	Mass spectrometry based high throughput proteomics are used for protein analysis and clinical diagnosis. Many machine learning methods have been used to construct classifiers based on mass spectrometry data, for discrimination between cancer stages. However, the classifiers generated by machine learning such as SVM techniques typically lack biological interpretability. We present an innovative te…	Existing model	Interpretable model	Statistics-based approach	Classification - binary	Transparent model	Model-specific	Biomarker identification	Oncology	Proteomics	Proteomic	Design	Implementation and Concept	Information and computing sciences
102	Cangelosi D., Muselli M., Parodi S., Blengio F., Becherini P., Versteeg R., Conte M., Varesio L.	Use of attribute driven incremental discretization and logic learning machine to build a prognostic classifier for neuroblastoma patients	2014	BMC Bioinformatics	10.1186/1471-2105-15-S5-S4	Background: Cancer patient's outcome is written, in part, in the gene expression profile of the tumor. We previously identified a 62-probe sets signature (NB-hypo) to identify tissue hypoxia in neuroblastoma tumors and showed that NB-hypo stratified neuroblastoma patients in good and poor outcome [1]. It was important to develop a prognostic classifier to cluster patients into risk groups benefit…	Existing model	Interpretable model	Rule mining	Classification - binary	Transparent model	Model-specific	Survival prediction	Oncology	Genomics	Gene expression	Design	Implementation	Information and computing sciences
103	Hajiloo M., Rabiee H.R., Anooshahpour M.	Fuzzy support vector machine: An efficient rule-based classification technique for microarrays	2013	BMC Bioinformatics	10.1186/1471-2105-14-S13-S4	Background: The abundance of gene expression microarray data has led to the development of machine learning algorithms applicable for tackling disease diagnosis, disease prognosis, and treatment selection problems. However, these algorithms often produce classifiers with weaknesses in terms of accuracy, robustness, and interpretability. This paper introduces fuzzy support vector machine which is …	New model	Interpretable model	Rule mining	Classification - binary	Architecture modification	Model-specific	Cancer detection	Oncology	Genomics	Gene expression	Design	Implementation and Concept	Information and computing sciences
104	Sze-To H.-Y., Lee K.-Y., Tso K.-Y., Wong M.-H., Lee K.-H., Tang N.L.S., Leung K.-S.	GP-Pi: Using genetic programming with penalization and initialization on genome-wide association study	2013	Lecture Notes in Computer Science	10.1007/978-3-642-38610-7_31	The advancement of chip-based technology has enabled the measurement of millions of DNA sequence variations across the human genome. Experiments revealed that high-order, but not individual, interactions of single nucleotide polymorphisms (SNPs) are responsible for complex diseases such as cancer. The challenge of genome-wide association studies (GWASs) is to sift through high-dimensional dataset…	New model	Interpretable model	Decision tree	Classification - multiclass	Transparent model	Model-specific	Biomarker identification	Rheumatology	Genomics	SNP	Design	Implementation and Concept	Information and computing sciences
105	Fannes T., Vandermarliere E., Schietgat L., Degroeve S., Martens L., Ramon J.	Predicting tryptic cleavage from proteomics data using decision tree ensembles	2013	Journal of Proteome Research	10.1021/pr4001114	Trypsin is the workhorse protease in mass spectrometry-based proteomics experiments and is used to digest proteins into more readily analyzable peptides. To identify these peptides after mass spectrometric analysis, the actual digestion has to be mimicked as faithfully as possible in silico. In this paper we introduce CP-DT (Cleavage Prediction with Decision Trees), an algorithm based on a decisi…	Existing model	Interpretable model	Decision tree	Classification - multiclass	Transparent model	Model-specific	Protein structure prediction	Medical research	Proteomics	Proteomic	Design	Implementation	Sciences (biological, chemical, mathematical)
106	Song L., Langfelder P., Horvath S.	Random generalized linear model: A highly accurate and interpretable ensemble predictor	2013	BMC Bioinformatics	10.1186/1471-2105-14-5	Background: Ensemble predictors such as the random forest are known to have superior accuracy but their black-box predictions are difficult to interpret. In contrast, a generalized linear model (GLM) is very interpretable especially when forward feature selection is used to construct the model. However, forward feature selection tends to overfit the data and leads to low predictive accuracy. Ther…	New model	Interpretable model	Generalized linear model	Classification - binary	Architecture modification	Model-specific	Cancer type classification	Oncology	Genomics	Gene expression	Design	Implementation and Concept	Information and computing sciences
107	Yu P., Wild D.J.	Discovering Associations in Biomedical Datasets by Link-based Associative Classifier (LAC)	2012	PLoS ONE	10.1371/journal.pone.0051018	Associative classification mining (ACM) can be used to provide predictive models with high accuracy as well as interpretability. However, traditional ACM ignores the difference of significances among the features used for mining. Although weighted associative classification mining (WACM) addresses this issue by assigning different weights to features, most implementations can only be utilized whe…	New model	Interpretable model	Decision tree	Classification - binary	Transparent model	Model-specific	Biomarker identification	Oncology	Genomics	Gene expression	Design	Implementation and Concept	Multidisciplinary
108	Li J., Wei J.-M., Yu T., Zhang H.-W.	Feature selection based on bayes minimum error probability	2012	Proceedings - 2012 9th International Conference on Fuzzy Systems and Knowledge Discovery, FSKD 2012	10.1109/FSKD.2012.6233728	Feature selection is very important to classification. In this paper, we propose to select features based on Bayes minimum error probability (SFBMEP). And we exploit the proposed method to sift possible functional genes for classifying cancers. The method dynamically evaluates all available genes and sifts only one gene at a time with the computation of minimum error rate. A gene is selected into…	New model	Interpretable model	Bayesian network	Classification - multiclass	Transparent model	Model-specific	Cancer type classification	Oncology	Genomics	Gene expression	Design	Implementation and Concept	Information and computing sciences
109	Glaab E., Bacardit J., Garibaldi J.M., Krasnogor N.	Using rule-based machine learning for candidate disease gene prioritization and sample classification of cancer gene expression data	2012	PLoS ONE	10.1371/journal.pone.0039932	Microarray data analysis has been shown to provide an effective tool for studying cancer and genetic diseases. Although classical machine learning techniques have successfully been applied to find informative genes and to predict class labels for new samples, common restrictions of microarray analysis such as small sample sizes, a large attribute space and high noise levels still limit its scient…	Existing model	Interpretable model	Rule mining	Classification - binary	Architecture modification	Model-specific	Cancer detection	Oncology	Genomics	Gene expression	Design	Implementation and Concept	Multidisciplinary
110	Badea L.	Multirelational consensus clustering with nonnegative decompositions	2012	Frontiers in Artificial Intelligence and Applications	10.3233/978-1-61499-098-7-97	Unsupervised multirelational learning (clustering) in non-sparse domains such as molecular biology is especially difficult as most clustering algorithms tend to produce distinct clusters in slightly different runs (either with different initializations or with slightly different training data). In this paper we develop a multirelational consensus clustering algorithm based on nonnegative decompos…	New model	Interpretable model	Clustering algorithm	Clustering	Transparent model	Model-specific	Cancer type classification	Oncology	Genomics	Gene expression	Design	Implementation and Concept	Information and computing sciences
111	Calvo-Dmgz D., Gálvez J.F., Glez-Peña D., Gómez-Meire S., Fdez-Riverola F.	Using variable precision rough set for selection and classification of biological knowledge integrated in DNA gene expression.	2012	Journal of integrative bioinformatics	10.1515/jib-2012-199	DNA microarrays have contributed to the exponential growth of genomic and experimental data in the last decade. This large amount of gene expression data has been used by researchers seeking diagnosis of diseases like cancer using machine learning methods. In turn, explicit biological knowledge about gene functions has also grown tremendously over the last decade. This work integrates explicit bi…	New model	Interpretable model	Rule mining	Classification - multiclass	Architecture modification	Model-specific	Cancer type classification	Oncology	Genomics	Gene expression	Design	Implementation and Concept	Information and computing sciences
112	Hwang J.I.G., Lin C.-E.	A feature selection method based on a support vector machine and the cumulative distribution function	2011	Proceedings of the 2011 International Conference on Artificial Intelligence, ICAI 2011	worldcomp-proceedings.com/proc/p2011/ICA8204.pdf	Feature selection is an important issue in the research areas of machine learning and data mining. It reduces the dimensionality of data and enhances the performance of data analysis and interpretability, such as clustering or classification algorithms. This paper proposes a feature selection method based on support vector machines and distance-based cumulative distribution functions. This method…	New model	Interpretable model	Support vector machine	Classification - binary	Architecture modification	Model-specific	Cancer detection	Oncology	Proteomics	Proteomic	Design	Implementation and Concept	Information and computing sciences
113	Bevilaqua A., Rodrigues F.A., do Amaral L.R.	SNPs classification: Building biological high-level knowledge using genetic algorithms	2011	Communications in Computer and Information Science	10.1007/978-3-642-22247-4_5	Computational approaches have been applied in many different biology application domains. When such tools are based on conventional computation, their approach has shown limitations when dealing with complex biological problems. In the present study, a computational evolutionary environment (GASNP) is proposed as a tool to extract classification rules from biological dataset. The main goal of the…	New model	Interpretable model	Rule mining	Classification - multiclass	Architecture modification	Model-specific	Gene expression patterns	Medical research	Genomics	SNP	Design	Implementation and Concept	Information and computing sciences
114	Sampson D.L., Parker T.J., Upton Z., Hurst C.P.	A comparison of methods for classifying clinical samples based on proteomics data: A case study for statistical and machine learning approaches	2011	PLoS ONE	10.1371/journal.pone.0024973	The discovery of protein variation is an important strategy in disease diagnosis within the biological sciences. The current benchmark for elucidating information from multiple biological variables is the so called "omics" disciplines of the biological sciences. Such variability is uncovered by implementation of multivariable data mining techniques which come under two primary categories, machine…	New model	Interpretable model	Statistics-based approach	Classification - binary	Architecture modification	Model-specific	Disease severity prediction	Medical research	Proteomics	Proteomic	Design	Implementation and Concept	Multidisciplinary
115	Huang H.-L., Fang-Lin Chang, Ho S.-J., Shu L.-S., Ho S.-Y.	Interpretable knowledge acquisition for predicting DNA-binding domains using an evolutionary fuzzy classifier method	2011	Proceedings - 2011 IEEE International Conference on Computer Science and Automation Engineering, CSAE 2011	10.1109/CSAE.2011.5952854	DNA-binding domains are functional proteins in a cell, which plays a vital role in various essential biological activities. It is desirable to predict and analyze novel proteins from protein sequences only using machine learning approaches. Numerous prediction methods were proposed by identifying informative features and designing effective classifiers. The support vector machine (SVM) is well re…	New model	Interpretable model	Rule mining	Classification - binary	Architecture modification	Model-specific	Protein localization prediction	Medical research	Proteomics	Proteomic	Design	Implementation	Multidisciplinary
116	Wang Z., Palade V.	Building interpretable fuzzy models for high dimensional data analysis in cancer diagnosis	2011	BMC Genomics	10.1186/1471-2164-12-S2-S5	Background: Analysing gene expression data from microarray technologies is a very important task in biology and medicine, and particularly in cancer diagnosis. Different from most other popular methods in high dimensional bio-medical data analysis, such as microarray gene expression or proteomics mass spectroscopy data analysis, fuzzy rule-based models can not only provide good classification res…	Existing model	Interpretable model	Rule mining	Classification - multiclass	Transparent model	Model-agnostic	Cancer type classification	Oncology	Multiple	Multi-omics	Design	Implementation and Concept	Sciences (biological, chemical, mathematical)
117	Alexander D.H., Lange K.	Enhancements to the ADMIXTURE algorithm for individual ancestry estimation	2011	BMC Bioinformatics	10.1186/1471-2105-12-246	Background: The estimation of individual ancestry from genetic data has become essential to applied population genetics and genetic epidemiology. Software programs for calculating ancestry estimates have become essential tools in the geneticist's analytic arsenal.Results: Here we describe four enhancements to ADMIXTURE, a high-performance tool for estimating individual ancestries and population a…	New model	Interpretable model	Statistics-based approach	Classification - binary	Architecture modification	Model-specific	Heredity prediction	Medical research	Genomics	SNP	Design	Implementation and Concept	Information and computing sciences
118	Caldas J., Kaski S.	Hierarchical generative biclustering for microRNA expression analysis	2011	Journal of Computational Biology	10.1089/cmb.2010.0256	Clustering methods are a useful and common first step in gene expression studies, but the results may be hard to interpret. We bring in explicitly an indicator of which genes tie each cluster, changing the setup to biclustering. Furthermore, we make the indicators hierarchical, resulting in a hierarchy of progressively more specific biclusters. A non-parametric Bayesian formulation makes the mode…	New model	Interpretable model	Clustering algorithm	Clustering	Architecture modification	Model-specific	miRNA detection	Medical research	Transcriptomics	RNA sequence	Design	Implementation and Concept	Information and computing sciences
119	Stiglic G., Rodriguez J.J., Kokol P.	Finding optimal classifiers for small feature sets in genomics and proteomics	2010	Neurocomputing	10.1016/j.neucom.2010.02.024	The classification of genomic and proteomic data in extremely high dimensional datasets is a well-known problem which requires appropriate classification techniques. Classification methods are usually combined with gene selection techniques to provide optimal classification conditions-i.e. a lower dimensional classification environment. Another reason for reducing the dimensionality of such datas…	Existing model	Explainable (post-hoc) model	Random forest	Classification - multiclass	Feature relevance	Model-specific	Disease severity prediction	Oncology	Genomics	Gene expression	Design	Implementation	Information and computing sciences
120	Johannes M., Brase J.C., Fröhlich H., Gade S., Gehrmann M., Fälth M., Sültmann H., Beißbarth T.	Integration of pathway knowledge into a reweighted recursive feature elimination approach for risk stratification of cancer patients	2010	Bioinformatics	10.1093/bioinformatics/btq345	Motivation: One of the main goals of high-throughput gene-expression studies in cancer research is to identify prognostic gene signatures, which have the potential to predict the clinical outcome. It is common practice to investigate these questions using classification methods. However, standard methods merely rely on gene-expression data and assume the genes to be independent. Including pathway…	New model	Interpretable model	Support vector machine	Classification - binary	Architecture modification	Model-specific	Cancer detection	Oncology	Genomics	Gene expression	Design	Implementation and Concept	Information and computing sciences
121	Deodhar S., Motsinger-Reif A.	Grammatical evolution decision trees for detecting gene-gene interactions	2010	Lecture Notes in Computer Science	10.1007/978-3-642-12211-8-9	A fundamental goal of human genetics is the discovery of polymorphisms that predict common, complex diseases. It is hypothesized that complex diseases are due to a myriad of factors including environmental exposures and complex genetic risk models, including gene-gene interactions. Such interactive models present an important analytical challenge, requiring that methods perform both variable sele…	Existing model	Interpretable model	Decision tree	Classification - multiclass	Transparent model	Model-specific	Interaction networks inference	Medical research	Genomics	SNP	Design	Implementation and Concept	Information and computing sciences
122	Wei J.-M., Wang S.-Q., Yuan X.-J.	Ensemble rough hypercuboid approach for classifying cancers	2010	IEEE Transactions on Knowledge and Data Engineering	10.1109/TKDE.2009.114	Cancer classification is the critical basis for patient-tailored therapy. Conventional histological analysis tends to be unreliable because different tumors may have similar appearance. The advances in microarray technology make individualized therapy possible. Various machine learning methods can be employed to classify cancer tissue samples based on microarray data. However, few methods can be …	New model	Interpretable model	Rule mining	Classification - multiclass	Transparent model	Model-specific	Cancer type classification	Oncology	Genomics	Gene expression	Design	Implementation	Information and computing sciences
123	Hsieh C.-H., Chang D.T., Hsueh C.-H., Wu C.-Y., Oyang Y.-J.	Predicting microRNA precursors with a generalized Gaussian components based density estimation algorithm	2010	BMC Bioinformatics	10.1186/1471-2105-11-S1-S52	Background: MicroRNAs (miRNAs) are short non-coding RNA molecules, which play an important role in post-transcriptional regulation of gene expression. There have been many efforts to discover miRNA precursors (pre-miRNAs) over the years. Recently, ab initio approaches have attracted more attention because they do not depend on homology information and provide broader applications than comparative…	New model	Interpretable model	Support vector machine	Classification - multiclass	Architecture modification	Model-specific	miRNA detection	Medical research	Transcriptomics	RNA sequence	Design	Implementation and Concept	Information and computing sciences
124	Wang L., Nie R., Yu Z., Xin R., Zheng C., Zhang Z., Zhang J., Cai J.	An interpretable deep-learning architecture of capsule networks for identifying cell-type gene expression programs from single-cell RNA-sequencing data	2020	Nature Machine Intelligence	10.1038/s42256-020-00244-4	Single-cell RNA sequencing (scRNA-seq) technologies are used to characterize the heterogeneity of cells in cell types, developmental stages and spatial positions. The rapid accumulation of scRNA-seq data has enabled single-cell-type labelling to transform single-cell transcriptome analysis. Here we propose an interpretable deep-learning architecture using capsule networks (called scCapsNet). A ca…	Existing model	Explainable (post-hoc) model	Convolutional neural network	Classification - multiclass	Feature relevance	Model-specific	Gene expression patterns	Medical research	Transcriptomics	sc-RNA sequence	Design	Implementation and Concept	Information and computing sciences
125	Raimondi, D; Orlando, G; Fariselli, P; Moreau, Y	Insight into the protein solubility driving forces with neural attention	2020	PLOS COMPUTATIONAL BIOLOGY	10.1371/journal.pcbi.1007722; 10.1371/journal.pcbi.1007722.r001; 10.1371/journal.pcbi.1007722.r002; 10.1371/journal.pcbi.1007722.r003; 10.1371/journal.pcbi.1007722.r004	Author summary The solubility of proteins is a crucial biophysical aspect when it comes to understanding many human diseases and to improve the industrial processes for protein production. Due to its relevance, computational methods have been devised in order to study and possibly optimize the solubility of proteins. In this work we apply a deep-learning technique, called neural attention to pred…	Existing model	Explainable (post-hoc) model	Recurrent neural network	Classification - binary	Local explanation	Model-specific	Protein structure prediction	Medical research	Proteomics	Proteomic	Design	Implementation and Concept	Information and computing sciences
126	Charoenkwan, P; Kanthawong, S; Schaduangrat, N; Yana, J; Shoombuatong, W	PVPred-SCM: Improved Prediction and Analysis of Phage Virion Proteins Using a Scoring Card Method	2020	CELLS	10.3390/cells9020353	Although, existing methods have been successful in predicting phage (or bacteriophage) virion proteins (PVPs) using various types of protein features and complex classifiers, such as support vector machine and naive Bayes, these two methods do not allow interpretability. However, the characterization and analysis of PVPs might be of great significance to understanding the molecular mechanisms of …	Existing model	Explainable (post-hoc) model	Statistics-based approach	Classification - binary	Visual explanation	Model-specific	Drug response prediction	Medical research	Proteomics	Proteomic	Design	Implementation and Concept	Sciences (biological, chemical, mathematical)
127	Cunningham, JM; Koytiger, G; Sorger, PK; AlQuraishi, M	Biophysical prediction of protein-peptide interactions and signaling networks using machine learning	2020	NATURE METHODS	10.1038/s41592-019-0687-1	In mammalian cells, much of signal transduction is mediated by weak protein-protein interactions between globular peptide-binding domains (PBDs) and unstructured peptidic motifs in partner proteins. The number and diversity of these PBDs (over 1,800 are known), their low binding affinities and the sensitivity of binding properties to minor sequence variation represent a substantial challenge to e…	Existing model	Interpretable model	Statistics-based approach	Classification - binary	Transparent model	Model-specific	Interaction networks inference	Medical research	Proteomics	Proteomic	Design	Implementation	Sciences (biological, chemical, mathematical)
128	Fuji, M; Morita, H; Goto, K; Maruhashi, K; Anai, H; Igata, N	Explainable Al Through Combination of Deep Tensor and Knowledge Graph	2019	FUJITSU SCIENTIFIC & TECHNICAL JOURNAL	www.fujitsu.com/global/documents/about/resources/publications/fstj/archives/vol55-2/paper14.pdf	One of the most significant advancements made in Al in recent years is the greatly enhanced accuracy of machine learning through deep learning. However, because deep learning deals with huge volumes of data and involves vast neural networks in the learning process, it is often difficult to explain how or why an output was reached even if the inference was correct. This issue impedes the applicati…	New model	Explainable (post-hoc) model	Deep neural network	Classification - binary	Architecture modification	Model-specific	Pathogenicity prediction	Medical research	Genomics	Gene mutation	Design	Implementation and Concept	Engineering
129	Kong, A; Azencott, R	Binary Markov Random Fields and interpretable mass spectra discrimination	2017	STATISTICAL APPLICATIONS IN GENETICS AND MOLECULAR BIOLOGY	10.1515/sagmb-2016-0019	For mass spectra acquired from cancer patients by MALDI or SELDI techniques, automated discrimination between cancer types or stages has often been implemented by machine learning algorithms. Nevertheless, these techniques typically lack interpretability in terms of biomarkers. In this paper, we propose a new mass spectra discrimination algorithm by parameterized Markov Random Fields to automatic…	Existing model	Explainable (post-hoc) model	Statistics-based approach	Classification - binary	Feature relevance	Model-specific	Cancer detection	Oncology	Proteomics	Proteomic	Design	Implementation and Concept	Sciences (biological, chemical, mathematical)
130	Pan, XY; Shen, HB	RNA-protein binding motifs mining with a new hybrid deep learning based cross-domain knowledge integration approach	2017	BMC Bioinformatics	10.1186/s12859-017-1561-8	Background: RNAs play key roles in cells through the interactions with proteins known as the RNA-binding proteins (RBP) and their binding motifs enable crucial understanding of the post-transcriptional regulation of RNAs. How the RBPs correctly recognize the target RNAs and why they bind specific positions is still far from clear. Machine learning-based algorithms are widely acknowledged to be ca…	Existing model	Explainable (post-hoc) model	Multiple AI methods	Classification - multiclass	Visual explanation	Model-agnostic	Binding site prediction	Medical research	Transcriptomics	RNA sequence	Design	Implementation	Information and computing sciences
131	Kianmehr, K; Kaya, M; ElSheikh, AM; Jida, J; Alhajj, R	Fuzzy association rule mining framework and its application to effective fuzzy associative classification	2011	WILEY INTERDISCIPLINARY REVIEWS-DATA MINING AND KNOWLEDGE DISCOVERY	10.1002/widm.40	Classification is a technique widely and successfully used for prediction, which is one of the most attractive features of data mining. However, building the classifier is the most challenging part of the process, which proceeds into testing the classifier to check its effectiveness. This article introduces a classification framework that integrates fuzzy association rules into the learning proce…	Existing model	Interpretable model	Multiple AI methods	Classification - binary	Transparent model	Model-specific	Cancer detection	Oncology	Genomics	Gene expression	Design	Implementation	Information and computing sciences
132	Briesemeister, S; Rahnenfuhrer, J; Kohlbacher, O	Going from where to why-interpretable prediction of protein subcellular localization	2010	Bioinformatics	10.1093/bioinformatics/btq115	Motivation: Protein subcellular localization is pivotal in understanding a protein's function. Computational prediction of subcellular localization has become a viable alternative to experimental approaches. While current machine learning-based methods yield good prediction accuracy, most of them suffer from two key problems: lack of interpretability and dealing with multiple locations. Results: …	Existing model	Interpretable model	Bayesian network	Classification - multiclass	Transparent model	Model-specific	Protein localization prediction	Medical research	Proteomics	Proteomic	Design	Implementation	Information and computing sciences
133	Lengerich BJ, Aragam B, Xing EP.	Personalized regression enables sample-specific pan-cancer analysis	2018	Bioinformatics	10.1093/bioinformatics/bty250	MOTIVATION: In many applications, inter-sample heterogeneity is crucial to understanding the complex biological processes under study. For example, in genomic analysis of cancers, each patient in a cohort may have a different driver mutation, making it difficult or impossible to identify causal mutations from an averaged view of the entire cohort. Unfortunately, many traditional methods for genom…	Existing model	Explainable (post-hoc) model	Linear/Logistic regression	Prediction	Feature relevance	Model-agnostic	Cancer detection	Oncology	Transcriptomics	Gene expression	Design	Implementation	Information and computing sciences
134	Schaduangrat N, Nantasenamat C, Prachayasittikul V, Shoombuatong W.	ACPred: A Computational Tool for the Prediction and Analysis of Anticancer Peptides	2019	Molecules	10.3390/molecules24101973	Anticancer peptides (ACPs) have emerged as a new class of therapeutic agent for cancer treatment due to their lower toxicity as well as greater efficacy, selectivity and specificity when compared to conventional small molecule drugs. However, the experimental identification of ACPs still remains a time-consuming and expensive endeavor. Therefore, it is desirable to develop and improve upon existi…	New model	Explainable (post-hoc) model	Multiple AI methods	Classification - multiclass	Feature relevance	Model-specific	Cancer detection	Oncology	Proteomics	Proteomic	Design	Implementation	Sciences (biological, chemical, mathematical)
135	Zhang A, Teng L, Alterovitz G.	An explainable machine learning platform for pyrazinamide resistance prediction and genetic feature identification of Mycobacterium tuberculosis	2020	Journal of the American Medical Informatics Association	10.1093/jamia/ocaa233	OBJECTIVE: Tuberculosis is the leading cause of death from a single infectious agent. The emergence of antimicrobial resistant Mycobacterium tuberculosis strains makes the problem more severe. Pyrazinamide (PZA) is an important component for short-course treatment regimens and first- and second-line treatment regimens. This research aims for fast diagnosis of M. tuberculosis resistance to PZA and…	Existing model	Interpretable model	Multiple AI methods	Classification - binary	Architecture modification	Model-specific	Drug response prediction	Clinical laboratory sciences	Genomics	DNA sequence	Design	Implementation	Information and computing sciences
136	Rauschenberger A, Glaab E, van de Wiel M.	Predictive and interpretable models via the stacked elastic net	2020	Bioinformatics	10.1093/bioinformatics/btaa535	MOTIVATION: Machine learning in the biomedical sciences should ideally provide predictive and interpretable models. When predicting outcomes from clinical or molecular features, applied researchers often want to know which features have effects, whether these effects are positive or negative, and how strong these effects are. Regression analysis includes this information in the coefficients but t…	Existing model	Interpretable model	Linear/Logistic regression	Classification - multiclass	Transparent model	Model-specific	Cancer detection	Oncology	Genomics	Gene expression	Design	Implementation	Information and computing sciences
137	Cadow J, Born J, Manica M, Oskooei A, Rodríguez Martínez M.	PaccMann: a web service for interpretable anticancer compound sensitivity prediction	2020	Nucleic Acids Res	10.1093/nar/gkaa327	The identification of new targeted and personalized therapies for cancer requires the fast and accurate assessment of the drug efficacy of potential compounds against a particular biomolecular sample. It has been suggested that the integration of complementary sources of information might strengthen the accuracy of a drug efficacy prediction model. Here, we present a web-based platform for the Pr…	New model	Interpretable model	Deep neural network	Classification - multiclass	Architecture modification	Model-specific	Drug response prediction	Clinical laboratory sciences	Transcriptomics	Gene expression	Design	Implementation and Concept	Sciences (biological, chemical, mathematical)
138	Mohammadi S, Davila-Velderrain J, Kellis M.	A multiresolution framework to characterize single-cell state landscapes	2020	Nature Communications	10.1038/s41467-020-18416-6	Dissecting the cellular heterogeneity embedded in single-cell transcriptomic data is challenging. Although many methods and approaches exist, identifying cell states and their underlying topology is still a major challenge. Here, we introduce the concept of multiresolution cell-state decomposition as a practical approach to simultaneously capture both fine- and coarse-grain patterns of variabilit…	New model	Explainable (post-hoc) model	Clustering algorithm	Clustering	Visual explanation	Model-specific	Gene expression patterns	Neurology	Transcriptomics	sc-RNA sequence	Design	Implementation	Multidisciplinary
139	Chen RJ, Lu MY, Wang J, Williamson DFK, Rodig SJ, Lindeman NI, Mahmood F.	Pathomic Fusion: An Integrated Framework for Fusing Histopathology and Genomic Features for Cancer Diagnosis and Prognosis	2020	IEEE Transactions on Medical Imaging	10.1109/TMI.2020.3021387	Cancer diagnosis, prognosis, and therapeutic response predictions are based on morphological information from histology slides and molecular profiles from genomic data. However, most deep learning-based objective outcome prediction and grading paradigms are based on histology or genomics alone and do not make use of the complementary information in an intuitive manner. In this work, we propose Pa…	New model	Explainable (post-hoc) model	Multiple AI methods	Classification - multiclass	Visual explanation	Model-specific	Cancer detection	Oncology	Multiple	Multi-omics	Design	Implementation	Information and computing sciences
140	Huang K, Xiao C, Glass LM, Sun J.	MolTrans: Molecular interaction transformer for drug target interaction prediction	2020	Bioinformatics	10.1093/bioinformatics/btaa880	MOTIVATION: Drug target interaction (DTI) prediction is a foundational task for in-silico drug discovery, which is costly and time-consuming due to the need of experimental search over large drug compound space. Recent years have witnessed promising progress for deep learning in DTI predictions. However, the following challenges are still open: (1) existing molecular representation learning appro…	New model	Explainable (post-hoc) model	Rule mining	Classification - binary	Visual explanation	Model-specific	Drug response prediction	Medical research	Pharmacogenomics	Gene expression	Design	Implementation	Information and computing sciences
141	Nguyen ND, Jin T, Wang D.	Varmole: A biologically drop-connect deep neural network model for prioritizing disease risk variants and genes	2020	Bioinformatics	10.1093/bioinformatics/btaa866	SUMMARY: Population studies such as genome-wide association study (GWAS) have identified a variety of genomic variants associated with human diseases. To further understand potential mechanisms of disease variants, recent statistical methods associate functional omic data (e.g., gene expression) with genotype and phenotype and link variants to individual genes. However, how to interpret molecular…	New model	Interpretable model	Deep neural network	Classification - binary	Architecture modification	Model-specific	Neurological disorder prediction	Psychiatry	Multiple	Multi-omics	Design	Implementation and Concept	Information and computing sciences
142	Wei L, He W, Malik A, Su R, Cui L, Manavalan B.	Computational prediction and interpretation of cell-specific replication origin sites from multiple eukaryotes by exploiting stacking framework	2020	Briefings in Bioinformatics	10.1093/bib/bbaa275	Origins of replication sites (ORIs), which refers to the initiative locations of genomic DNA replication, play essential roles in DNA replication process. Detection of ORIs' distribution in genome scale is one of key steps to in-depth understanding their regulation mechanisms. In this study, we presented a novel machine learning-based approach called Stack-ORI encompassing 10 cell-specific predic…	Existing model	Explainable (post-hoc) model	Gradient boosting	Classification - multiclass	Feature relevance	Model-agnostic	DNA pattern identification	Medical research	Genomics	DNA sequence	Design	Implementation	Information and computing sciences
143	Yousefi, S.; Amrollahi, F.; Amgad, M.; Dong, C.; Lewis, J. E.; Song, C.; Gutman, D. A.; Halani, S. H.; Enrique Velazquez Vega, J.; Brat, D. J.; Cooper, L. A.	Predicting clinical outcomes from large scale cancer genomic profiles with deep survival models	2017	BioRxiv	10.1101/131367	Translating the vast data generated by genomic platforms into accurate predictions of clinical outcomes is a fundamental challenge in genomic medicine. Many prediction methods face limitations in learning from the high-dimensional profiles generated by these platforms, and rely on experts to hand-select a small number of features for training prediction models. In this paper, we demonstrate how d…	New model	Explainable (post-hoc) model	Artificial neural network	Prediction	Feature relevance	Model-specific	Survival prediction	Oncology	Genomics	Gene expression	Design	Implementation	Sciences (biological, chemical, mathematical)
144	Liu, C.; Wang, W.	Contextual Regression: An Accurate and Conveniently Interpretable Nonlinear Model for Mining Discovery from Scientific Data	2017	BioRxiv	10.1101/210997	Machine learning algorithms such as linear regression, SVM and neural network have played an increasingly important role in the process of scientific discovery. However, none of them is both interpretable and accurate on nonlinear datasets. Here we present contextual regression, a method that joins these two desirable properties together using a hybrid architecture of neural network embedding and…	New model	Interpretable model	Linear/Logistic regression	Prediction	Transparent model	Model-agnostic	DNA pattern identification	Medical research	Epigenomics	DNA sequence	Design	Implementation and Concept	Sciences (biological, chemical, mathematical)
145	Yang, M.; Simm, J.; Lam, C. C.; Zakeri, P.; van Westen, G. J. P.; Moreau, Y.; Saez-Rodriguez, J.	Linking drug target and pathway activation for effective therapy using multi-task learning	2018	BioRxiv	10.1101/225573	Despite the abundance of large-scale molecular and drug-response data, the insights gained about the mechanisms underlying treatment efficacy in cancer has been in general limited. Machine learning algorithms applied to those datasets most often are used to provide predictions without interpretation, or reveal single drug-gene association and fail to derive robust insights. We propose to use Maca…	New model	Interpretable model	Bayesian network	Prediction	Transparent model	Model-specific	Drug response prediction	Oncology	Multiple	Multi-omics	Design	Implementation	Sciences (biological, chemical, mathematical)
146	Bogard, N.; Linder, J.; Rosenberg, A. B.; Seelig, G.	Predicting the Impact of cis-Regulatory Variation on Alternative Polyadenylation	2018	BioRxiv	10.1101/300061	Alternative polyadenylation (APA) is a major driver of transcriptome diversity in human cells. Here, we use deep learning to predict APA from DNA sequence alone. We trained our model (APARENT, APA REgression NeT) on isoform expression data from over three million APA reporters, built by inserting random sequence into twelve distinct 3UTR contexts. Predictions are highly accurate across both synth…	Existing model	Explainable (post-hoc) model	Convolutional neural network	Prediction	Visual explanation	Model-agnostic	Gene regulation modeling	Medical research	Genomics	DNA sequence	Design	Implementation	Sciences (biological, chemical, mathematical)
147	Singh, R.; Lanchantin, J.; Sekhon, A.; Qi, Y.	Attend and Predict: Understanding Gene Regulation by Selective Attention on Chromatin	2018	BioRxiv	10.1101/329334	The past decade has seen a revolution in genomic technologies that enabled a flood of genome-wide profiling of chromatin marks. Recent literature tried to understand gene regulation by predicting gene expression from large-scale chromatin measurements. Two fundamental challenges exist for such learning tasks: (1) genome-wide chromatin signals are spatially structured, high-dimensional and highly …	Existing model	Explainable (post-hoc) model	Recurrent neural network	Classification - binary	Feature relevance	Model-specific	Gene expression patterns	Medical research	Genomics	Gene expression	Design	Implementation	Sciences (biological, chemical, mathematical)
148	Shen, J.; Petkova, M. D.; Tu, Y.; Liu, F.; Tang, C.	Deciphering gene regulation from gene expression dynamics using deep neural network	2020	BioRxiv	10.1101/374439	Complex biological functions are carried out by the interaction of genes and proteins. Uncovering the gene regulation network behind a function is one of the central themes in biology. Typically, it involves extensive experiments of genetics, biochemistry and molecular biology. In this paper, we show that much of the inference task can be accomplished by a deep neural network (DNN), a form of mac…	Existing model	Explainable (post-hoc) model	Deep neural network	Classification - multiclass	Feature relevance	Model-agnostic	Gene regulation modeling	Medical research	Genomics	Gene expression	Design	Implementation	Sciences (biological, chemical, mathematical)
149	Liu, Q.; He, D.; Xie, L.	Identifying Context-specific Network Features for CRISPR-Cas9 Targeting Efficiency Using Accurate and Interpretable Deep Neural Network	2018	BioRxiv	10.1101/505602	CRISPR-Cas9 is a powerful genome editing tool, whose efficiency and safety depends on the selection of single-guide RNA (sgRNA). Machine learning has been applied to optimize sgRNA selection, but several challenges remain. The performance of predictive model is limited by the amount of available data in many cell lines, ignorance of gene network function and its variable effect on phenotype, and …	Existing model	Explainable (post-hoc) model	Multiple AI methods	Classification - multiclass	Feature relevance	Model-specific	DNA pattern identification	Medical research	Multiple	Multi-omics	Design	Implementation	Sciences (biological, chemical, mathematical)
150	Zamora-Resendiz, R.; Crivelli, S.	Structural Learning of Proteins Using Graph Convolutional Neural Networks	2019	BioRxiv	10.1101/610444	The exponential growth of protein structure databases has motivated the development of efficient deep learning methods that perform structural analysis tasks at large scale, ranging from the classification of experimentally determined proteins to the quality assessment and ranking of computationally generated protein models in the context of protein structure prediction. Yet, the literature discu…	New model	Interpretable model	Convolutional neural network	Classification - multiclass	Simplification	Model-specific	Protein structure prediction	Medical research	Proteomics	Proteomic	Design	Implementation	Sciences (biological, chemical, mathematical)
151	Garbulowski, M.; Diamanti, K.; Smolinska, K.; Baltzer, N.; Stoll, P.; Bornelov, S.; Ohrn, A.; Feuk, L.; Komorowski, J.	R.ROSETTA: an interpretable machine learning framework	2020	BioRxiv	10.1101/625905	MotivationFor machine learning to matter beyond intellectual curiosity, the models developed therefrom must be adopted within the greater scientific community. In this study, we developed an interpretable machine learning framework that allows identification of semantics from various datatypes. Our package can analyze and illuminate co-predictive mechanisms reflecting biological processes.\n\nRes…	New model	Interpretable model	Rule mining	Classification - multiclass	Visual explanation	Model-agnostic	Gene expression patterns	Medical research	Transcriptomics	Gene expression	Design	Implementation and Concept	Sciences (biological, chemical, mathematical)
152	Rachid Zaim, S.; Kenost, C.; Lussier, Y. A.; Zhang, H. H.	binomialRF: Scalable Feature Selection and Screening for Random Forests to Identify Biomarkers and Their Interactions	2020	BioRxiv	10.1101/681973	BackgroundIn this era of data science-driven bioinformatics, machine learning research has focused on feature selection as users want more interpretation and post-hoc analyses for biomarker detection. However, when there are more features (i.e., transcript) than samples (i.e., mice or human samples) in a study, this poses major statistical challenges in biomarker detection tasks as traditional st…	New model	Explainable (post-hoc) model	Random forest	Classification - binary	Feature relevance	Model-specific	Biomarker identification	Medical research	Genomics	DNA sequence	Design	Implementation and Concept	Sciences (biological, chemical, mathematical)
153	Jha, A.; Aicher, J. K.; Singh, D.; Barash, Y.	Improving interpretability of deep learning models: splicing codes as a case study	2019	BioRxiv	10.1101/700096	Despite the success and fast adaptation of deep learning models in a wide range of fields, lack of interpretability remains an issue, especially in biomedical domains. A recent promising method to address this limitation is Integrated Gradients (IG), which identifies features associated with a prediction by traversing a linear path from a baseline to a sample. We extend IG with nonlinear paths, e…	New model	Explainable (post-hoc) model	Deep neural network	Classification - multiclass	Feature relevance	Model-specific	Splice site prediction	Medical research	Transcriptomics	RNA sequence	Design	Implementation	Sciences (biological, chemical, mathematical)
154	Avsec, Z.; Weilert, M.; Shrikumar, A.; Krueger, S.; Alexandari, A.; Dalal, K.; Fropf, R.; McAnany, C.; Gagneur, J.; Kundaje, A.; Zeitlinger, J.	Base-resolution models of transcription factor binding reveal soft motif syntax	2020	BioRxiv	10.1101/737981	The arrangement of transcription factor (TF) binding motifs (syntax) is an important part of the cis-regulatory code, yet remains elusive. We introduce a deep learning model, BPNet, that uses DNA sequence to predict base-resolution ChIP-nexus binding profiles of pluripotency TFs. We develop interpretation tools to learn predictive motif representations and identify soft syntax rules for cooperati…	Existing model	Explainable (post-hoc) model	Convolutional neural network	Classification - multiclass	Feature relevance	Model-specific	Binding site prediction	Medical research	Genomics	DNA sequence	Design	Implementation and Concept	Sciences (biological, chemical, mathematical)
155	Prince, E. W.; Hankinson, T. C.	HD Spot: Interpretable Deep Learning Classification of Single Cell Transcript Data	2019	BioRxiv	10.1101/822759	High throughput data is commonplace in biomedical research as seen with technologies such as single-cell RNA sequencing (scRNA-seq) and other Next Generation Sequencing technologies. As these techniques continue to be increasingly utilized it is critical to have analysis tools that can identify meaningful complex relationships between variables (i.e., in the case of scRNA-seq: genes) in a way suc…	New model	Explainable (post-hoc) model	Variational autoencoder	Classification - multiclass	Feature relevance	Model-agnostic	Gene expression patterns	Medical research	Transcriptomics	RNA sequence	Design	Implementation and Concept	Sciences (biological, chemical, mathematical)
156	Jin, T.; Nguyen, N. D.; Talos, F. M.; Wang, D.	ECMarker: Interpretable machine learning model identifies gene expression biomarkers predicting clinical outcomes and reveals molecular mechanisms of human disease in early stages	2020	BioRxiv	10.1101/825414	Gene expression and regulation, a key molecular mechanism driving human disease development, remains elusive, especially at early stages. Integrating the increasing amount of population-level genomic data and understanding gene regulatory mechanisms in disease development are still challenging. Machine learning has emerged to solve this, but many machine learning methods were typically limited to…	New model	Interpretable model	Artificial neural network	Classification - multiclass	Architecture modification	Model-specific	Biomarker identification	Oncology	Genomics	Gene expression	Design	Implementation and Concept	Sciences (biological, chemical, mathematical)
157	Tareen, A.; Kinney, J. B.	Biophysical models of cis-regulation as interpretable neural networks	2020	BioRxiv	10.1101/835942	The adoption of deep learning techniques in genomics has been hindered by the difficulty of mechanistically interpreting the models that these techniques produce. In recent years, a variety of post-hoc attribution methods have been proposed for addressing this neural network interpretability problem in the context of gene regulation. Here we describe a complementary way of approaching this proble…	New model	Interpretable model	Deep neural network	Classification - multiclass	Architecture modification	Model-agnostic	Gene regulation modeling	Medical research	Genomics	DNA sequence	Design	Implementation and Concept	Sciences (biological, chemical, mathematical)
158	Dimucci, D.; Kon, M.; Segre, D.	BowSaw: inferring higher-order trait interactions associated with complex biological phenotypes	2019	BioRxiv	10.1101/839357	Machine learning is helping the interpretation of biological complexity by enabling the inference and classification of cellular, organismal and ecological phenotypes based on large datasets, e.g. from genomic, transcriptomic and metagenomic analyses. A number of available algorithms can help search these datasets to uncover patterns associated with specific traits, including disease-related attr…	New model	Explainable (post-hoc) model	Random forest	Classification - multiclass	Simplification	Model-specific	Phenotype association	Medical research	Microbiomics	Microbiomic	Design	Implementation and Concept	Sciences (biological, chemical, mathematical)
159	Cordero Cruz, J. A.; Menkovski, V.; Allmer, J.	Detection of pre-microRNA with Convolutional Neural Networks	2020	BioRxiv	10.1101/840579	MicroRNAs (miRNAs) are small non-coding RNA sequences that have been implicated in many physiological processes and diseases. The experimental discovery of miRNAs is complicated because both miRNAs and their targets need to be expressed for the confirmation of functional interactions, but expression is under spatiotemporal control. This has motivated the development of computational methods for m…	Existing model	Explainable (post-hoc) model	Convolutional neural network	Classification - multiclass	Visual explanation	Model-specific	miRNA detection	Medical research	Transcriptomics	RNA sequence	Design	Implementation	Sciences (biological, chemical, mathematical)
160	Kalender Atak, Z.; Taskiran, I. I.; Flerin, C.; Mauduit, D.; Minnoye, L.; Hulsemans, G.; Christiaens, V.; Ghanem, G.-E.; Wouters, J.; Aerts, S.	Prioritization of enhancer mutations by combining allele-specific chromatin accessibility with deep learning	2019	BioRxiv	10.1101/2019.12.21.885806	Brief AbstractPrioritization of non-coding genome variation benefits from explainable AI to predict and interpret the impact of a mutation on gene regulation. Here we apply a specialized deep learning model to phased melanoma genomes and identify functional enhancer mutations with allelic imbalance of chromatin accessibility and gene expression.	Existing model	Explainable (post-hoc) model	Artificial neural network	Classification - multiclass	Feature relevance	Model-specific	Cancer detection	Dermatology	Genomics	DNA sequence	Design	Implementation	Sciences (biological, chemical, mathematical)
161	Muscat, M.; Croce, G.; Sarti, E.; Weigt, M.	FilterDCA: interpretable supervised contact prediction using inter-domain coevolution	2019	BioRxiv	10.1101/2019.12.24.887877	Predicting three-dimensional protein structure and assembling protein complexes using sequence information belongs to the most prominent tasks in computational biology. Recently substantial progress has been obtained in the case of single proteins using a combination of unsupervised coevolutionary sequence analysis with structurally supervised deep learning. While reaching impressive accuracies i…	New model	Interpretable model	Linear/Logistic regression	Prediction	Transparent model	Model-specific	Protein structure prediction	Medical research	Proteomics	Proteomic	Design	Implementation	Sciences (biological, chemical, mathematical)
162	Karimi, M.; Wu, D.; Wang, Z.; Shen, Y.	Explainable Deep Relational Networks for Predicting Compound-Protein Affinities and Contacts	2020	BioRxiv	10.1101/2019.12.28.890103	Predicting compound-protein affinity is beneficial for accelerating drug discovery. Doing so without the often-unavailable structure data is gaining interest. However, recent progress in structure-free affinity prediction, made by machine learning, focuses on accuracy but leaves much to be desired for interpretability. Defining inter-molecular contacts underlying affinities as a vehicle for inter…	New model	Interpretable model	Recurrent neural network	Classification - binary	Architecture modification	Model-specific	Binding site prediction	Medical research	Proteomics	Proteomic	Design	Implementation	Sciences (biological, chemical, mathematical)
163	Bartoszewicz, J. M.; Seidel, A.; Renard, B. Y.	Interpretable detection of novel human viruses from genome sequencing data	2020	BioRxiv	10.1101/2020.01.29.925354	Viruses evolve extremely quickly, so reliable methods for viral host prediction are necessary to safeguard biosecurity and biosafety alike. Novel human-infecting viruses are difficult to detect with standard bioinformatics workflows. Here, we predict whether a virus can infect humans directly from next-generation sequencing reads. We show that deep neural architectures significantly outperform bo…	New model	Explainable (post-hoc) model	Convolutional neural network	Classification - multiclass	Visual explanation	Model-agnostic	Pathogenicity prediction	Clinical laboratory sciences	Genomics	DNA sequence	Design	Implementation	Sciences (biological, chemical, mathematical)
164	Michiels, M.; Larranaga, P.; Bielza, C.	BayeSuites: An open web framework for massive Bayesian networks focused on neuroscience	2020	BioRxiv	10.1101/2020.02.04.934174	BayeSuites is the first web framework for learning, visualizing, and interpreting Bayesian networks (BNs) that can scale to tens of thousands of nodes while providing fast and friendly user experience. All the necessary features that enable this are reviewed in this paper; these features include scalability, extensibility, interoperability, ease of use, and interpretability. Scalability is the ke…	New model	Interpretable model	Bayesian network	Classification - multiclass	Transparent model	Model-specific	Gene expression patterns	Medical research	Genomics	Gene expression	Design	Implementation and Concept	Sciences (biological, chemical, mathematical)
165	Bernaola, N.; Michiels, M.; Larranaga, P.; Bielza, C.	Learning massive interpretable gene regulatory networks of the human brain by merging Bayesian Networks	2020	BioRxiv	10.1101/2020.02.05.935007	We present FGES-Merge, a new method for learning the structure of gene regulatory networks via merging locally learned Bayesian networks, based on the fast greedy equivalent search algorithm. The method is competitive with the state of the art in terms of the recall of the true structure while also improving upon it in terms of speed, scaling up to the tens of thousands of variables and being abl…	New model	Interpretable model	Bayesian network	Classification - multiclass	Transparent model	Model-specific	Gene expression patterns	Medical research	Genomics	Gene expression	Mixed methods	Implementation and Concept	Sciences (biological, chemical, mathematical)
166	Lopez-Rincon, A.; Tonda, A.; Mendoza-Maldonado, L.; Mulders, D.; Molenkamp, R.; Perez-Romero, C. A.; Claassen, E.; Garssen, J.; Kraneveld, A. D.	Classification and Specific Primer Design for Accurate Detection of SARS-CoV-2 Using Deep Learning	2020	BioRxiv	10.1101/2020.03.13.990242	In this paper, deep learning is coupled with explainable artificial intelligence techniques for the discovery of representative genomic sequences in SARS-CoV-2. A convolutional neural network classifier is first trained on 553 sequences from available repositories, separating the genome of different virus strains from the Coronavirus family with considerable accuracy. The networks behavior is the…	Existing model	Explainable (post-hoc) model	Convolutional neural network	Classification - multiclass	Visual explanation	Model-specific	Pathogenicity prediction	Clinical laboratory sciences	Genomics	DNA sequence	Design	Implementation	Sciences (biological, chemical, mathematical)
167	Feng, J.; Zhang, H.; Li, F.	Investigate the relevance of major signaling pathways in cancer survival using a biologically meaningful deep learning model	2020	BioRxiv	10.1101/2020.04.13.039487	Survival analysis and prediction are important in cancer studies. In addition to the Cox proportional hazards model, recently deep learning models have been proposed to integrate the multi-omics data for survival prediction. Cancer signaling pathways are important and interpretable concepts that define the signaling cascades regulating cancer development and drug resistance. Thus, it is interesti…	Existing model	Explainable (post-hoc) model	Deep neural network	Prediction	Feature relevance	Model-specific	Survival prediction	Oncology	Transcriptomics	Multi-omics	Design	Implementation	Sciences (biological, chemical, mathematical)
168	Mi, X.; Zou, F.; Zou, B.; Hu, J.	Permutation-based Identification of Important Biomarkers for Complex Diseases via Black-box Models	2020	BioRxiv	10.1101/2020.04.27.064170	Study of human disease remains challenging due to Convolutional disease etiologies and complex molecular mechanisms at genetic, genomic, and proteomic levels. Many machine learning-based methods, including deep learning and random forest, have been developed and widely used to alleviate some analytic challenges in complex human disease studies. While enjoying the modeling flexibility and robustne…	New model	Explainable (post-hoc) model	Multiple AI methods	Prediction	Feature relevance	Model-agnostic	Survival prediction	Medical research	Multiple	Multi-omics	Design	Implementation and Concept	Sciences (biological, chemical, mathematical)
169	Tanevski, J.; Ramirez Flores, R. O.; Gabor, A.; Schapiro, D.; Saez-Rodriguez, J.	Explainable multi-view framework for dissecting inter-cellular signaling from highly multiplexed spatial data	2020	BioRxiv	10.1101/2020.05.08.084145	The advancement of technologies to measure highly multiplexed spatial data requires the development of scalable methods that can leverage the spatial information. We present MISTy, a flexible, scalable and explainable machine learning framework for extracting interactions from spatial omics data. MISTy builds multiple views focusing on different spatial or functional contexts to dissect different…	New model	Explainable (post-hoc) model	Random forest	Classification - multiclass	Feature relevance	Model-specific	Interaction networks inference	Medical research	Transcriptomics	Gene expression	Design	Implementation and Concept	Sciences (biological, chemical, mathematical)
170	Villmann, T.; Kaden, M.; Bohnsack, K. S.; Weber, M.; Kudla, M.; Gutowska, K.; Blazewicz, J.	Analysis of SARS-CoV-2 RNA-Sequences by Interpretable Machine Learning Models	2020	BioRxiv	10.1101/2020.05.15.097741	We present an approach to investigate SARS-CoV-2 virus sequences based on alignment-free methods for RNA sequence comparison. In particular, we verify a given clustering result for the GISAID data set, which was obtained analyzing the molecular differences in coronavirus populations by phylogenetic trees. For this purpose, we use alignment-free dissimilarity measures for sequences and combine the…	Existing model	Interpretable model	Statistics-based approach	Classification - multiclass	Transparent model	Model-agnostic	Pathogenicity prediction	Clinical laboratory sciences	Genomics	DNA sequence	Design	Implementation	Sciences (biological, chemical, mathematical)
171	Young, J. D.; Lu, X.	Revealing the impact of genomic alterations on cancer cell signaling with a partially transparent deep learning model	2020	BioRxiv	10.1101/2020.05.29.113605	Cancer is a disease of aberrant cellular signaling and tumor-specific aberrations in signaling systems determine the aggressiveness of a cancer and response to therapy. Identifying such abnormal signaling pathways causing a patients cancer would enable more patient-specific and effective treatments. We interpret the cellular signaling system as a causal graphical model, where it is known that gen…	New model	Interpretable model	Variational autoencoder	Classification - multiclass	Architecture modification	Model-agnostic	Gene expression patterns	Oncology	Multiple	Multi-omics	Design	Implementation	Sciences (biological, chemical, mathematical)
172	Tseng, A. M.; Shrikumar, A.; Kundaje, A.	Fourier-transform-based attribution priors improve the interpretability and stability of deep learning models for genomics	2020	BioRxiv	10.1101/2020.06.11.147272	Deep learning models can accurately map genomic DNA sequences to associated functional molecular readouts such as protein-DNA binding data. Base-resolution importance (i.e. \attribution\") scores inferred from these models can highlight predictive sequence motifs and syntax. Unfortunately, these models are prone to overfitting and are sensitive to random initializations, often resulting in noisy …	Existing model	Explainable (post-hoc) model	Convolutional neural network	Classification - multiclass	Feature relevance	Model-specific	DNA pattern identification	Medical research	Genomics	DNA sequence	Design	Implementation and Concept	Sciences (biological, chemical, mathematical)
173	van Hilten, A.; Kushner, S. A.; Kayser, M.; Ikram, M. A.; Adams, H.; Klaver, C.; Niessen, W. J.; Roshchupkin, G. V.	GenNet framework: interpretable neural networks for phenotype prediction	2020	BioRxiv	10.1101/2020.06.19.159152	Neural networks have been seldomly leveraged in population genomics due to the computational burden and challenge of interpretability. Here, we propose GenNet, a novel open-source deep learning framework for predicting phenotype from genotype. In this framework, public prior biological knowledge is used to construct interpretable and memory-efficient neural network architectures. These architectu…	New model	Interpretable model	Artificial neural network	Classification - multiclass	Architecture modification	Model-specific	Phenotype association	Medical research	Genomics	SNP	Design	Implementation and Concept	Sciences (biological, chemical, mathematical)
174	Demetci, P.; Cheng, W.; Darnell, G.; Zhou, X.; Ramachandran, S.; Crawford, L.	Multi-scale Inference of Genetic Trait Architecture using Biologically Annotated Neural Networks	2020	BioRxiv	10.1101/2020.07.02.184465	Here, we present Biologically Annotated Neural Networks (BANNs), a novel probabilistic framework that makes machine learning fully amenable for GWA applications. BANNs are feedforward models with partially connected architectures that are based on biological annotations. This setup yields a fully interpretable neural network where the input layer encodes SNP-level effects, and the hidden layer mo…	New model	Interpretable model	Artificial neural network	Classification - multiclass	Architecture modification	Model-specific	Phenotype association	Medical research	Genomics	SNP	Design	Implementation and Concept	Sciences (biological, chemical, mathematical)
175	Qiao Liu; Lei Xie	TranSynergy: Mechanism-Driven Interpretable Deep Neural Network for the Synergistic Prediction and Pathway Deconvolution of Drug Combinations	2020	BioRxiv	10.1101/2020.07.08.193904	MotivationDrug combinations have demonstrated great potential in cancer treatments. They alleviate drug resistance and improve therapeutic efficacy. With the fast-growing number of anti-cancer drugs, the experimental investigation of all drug combinations is costly and time-consuming. Computational techniques can improve the efficiency of drug combination screening. Despite recent advances in app…	Existing model	Explainable (post-hoc) model	Deep neural network	Classification - multiclass	Feature relevance	Model-agnostic	Drug response prediction	Oncology	Genomics	Gene expression	Design	Implementation	Sciences (biological, chemical, mathematical)
176	Aasmets, O.; Lu\u0308ll, K.; Lang, J. M.; Pan, C.; Kuusisto, J.; Fischer, K.; Laakso, M.; Lusis, A. J.; Org, E.	Machine learning reveals time-varying microbial predictors with complex effects on glucose regulation	2020	BioRxiv	10.1101/2020.08.13.250423	The incidence of type 2 diabetes (T2D) has been increasing globally and a growing body of evidence links type 2 diabetes with altered microbiota composition. Type 2 diabetes is preceded by a long pre-diabetic state characterized by changes in various metabolic parameters. We tested whether the gut microbiome could have predictive potential for T2D development during the healthy and pre-diabetic d…	Existing model	Explainable (post-hoc) model	Random forest	Prediction	Local explanation	Model-specific	Disease risk prediction	Endocrinology	Microbiomics	Microbiomic	Design	Implementation	Sciences (biological, chemical, mathematical)
177	Ikemura, T.; Wada, K.; Wada, Y.; Iwasaki, Y.; Abe, T.	Unsupervised explainable AI for simultaneous molecular evolutionary study of forty thousand SARS-CoV-2 genomes	2020	BioRxiv	10.1101/2020.10.11.335406	Unsupervised AI (artificial intelligence) can obtain novel knowledge from big data without particular models or prior knowledge and is highly desirable for unveiling hidden features in big data. SARS-CoV-2 poses a serious threat to public health and one important issue in characterizing this fast-evolving virus is to elucidate various aspects of their genome sequence changes. We previously establ…	Existing model	Explainable (post-hoc) model	Artificial neural network	Clustering	Feature relevance	Model-specific	DNA pattern identification	Clinical laboratory sciences	Genomics	DNA sequence	Design	Implementation	Sciences (biological, chemical, mathematical)
178	Kim, D. S.; Risca, V.; Reynolds, D.; Chappell, J.; Rubin, A.; Jung, N.; Donohue, L.; Kathiria, A.; Shi, M.; Zhao, Z.; Deep, H.; Chang, H. Y.; Snyder, M. P.; Greenleaf, W. J.; Kundaje, A.; Khavari, P. A.	The dynamic, combinatorial cis-regulatory lexicon of epidermal differentiation	2020	BioRxiv	10.1101/2020.10.16.342857	Transcription factors (TFs) bind DNA sequence motif vocabularies in cis-regulatory elements (CREs) to modulate chromatin state and gene expression during cell state transitions. A quantitative understanding of how motif lexicons influence dynamic regulatory activity has been elusive due to the combinatorial nature of the cis-regulatory code. To address this, we undertook multi-omic data profiling…	New model	Explainable (post-hoc) model	Convolutional neural network	Classification - multiclass	Feature relevance	Model-agnostic	Disease severity prediction	Dermatology	Genomics	DNA sequence	Design	Implementation	Sciences (biological, chemical, mathematical)
179	Warrell, J.; Mohsen, H.; Gerstein, M.	Compression-based Network Interpretability Schemes	2020	BioRxiv	10.1101/2020.10.27.358226	Deep learning methods have achieved state-of-the-art performance in many domains of artificial intelligence, but are typically hard to interpret. Network interpretation is important for multiple reasons, including knowledge discovery, hypothesis generation, fairness and establishing trust. Model transformations provide a general approach to interpreting a trained network post-hoc: the network is …	New model	Explainable (post-hoc) model	Deep neural network	Classification - binary	Simplification	Model-agnostic	Cancer type classification	Oncology	Genomics	Gene mutation	Design	Implementation and Concept	Sciences (biological, chemical, mathematical)
180	Mieth, B.; Rozier, A.; Rodriguez, J. A.; Hohne, M. M.- C.; Gornitz, N.; Muller, K. R.	DeepCOMBI: Explainable artificial intelligence for the analysis and discovery in genome-wide association studies	2020	BioRxiv	10.1101/2020.11.06.371542	Deep learning algorithms have revolutionized data science in many fields by greatly improving prediction performances in comparison to conventional approaches. Recently, explainable artificial intelligence (XAI) has emerged as a novel area of research that goes beyond pure prediction improvement. Knowledge embodied in deep learning methodologies is extracted by interpreting their results. We inve…	Existing model	Explainable (post-hoc) model	Deep neural network	Classification - multiclass	Feature relevance	Model-specific	Phenotype association	Medical research	Epigenomics	SNP	Design	Implementation	Sciences (biological, chemical, mathematical)
181	Gottlieb, A.; Tang, Y.-C.	PathDSP: Explainable Drug Sensitivity Prediction through Cancer Pathway Enrichment	2020	BioRxiv	10.1101/2020.11.09.374132	Computational approaches to predict drug sensitivity can promote precision anticancer therapeutics. Generalizable and explainable models are of critical importance for translation to guide personalized treatment and are often overlooked in favor of prediction performance.\n\nHere, we propose a pathway-based model for drug sensitivity prediction that integrates chemical structure information with …	Existing model	Explainable (post-hoc) model	Deep neural network	Classification - binary	Feature relevance	Model-agnostic	Drug response prediction	Oncology	Epigenomics	Gene expression	Design	Implementation	Sciences (biological, chemical, mathematical)
182	Bigness, J.; Loinaz, X.; Patel, S.; Larschan, E.; Singh, R.	Integrating long-range regulatory interactions to predict gene expression using graph convolutional neural networks	2020	BioRxiv	10.1101/2020.11.23.394478	Long-range spatial interactions among genomic regions are critical for regulating gene expression and their disruption has been associated with a host of diseases. However, when modeling the effects of regulatory factors on gene expression, most deep learning models either neglect long-range interactions or fail to capture the inherent 3D structure of the underlying biological system. This preven…	Existing model	Explainable (post-hoc) model	Graph neural network	Classification - binary	Feature relevance	Model-specific	Gene expression patterns	Medical research	Epigenomics	3D-Genomic	Design	Implementation	Sciences (biological, chemical, mathematical)
183	Xing, X.; Yang, F.; Li, H.; Jiang, B.; Zhang, J.; Zhao, Y.; Huang, J.; Meng, M. Q.- H.; Yao, J.	Multi-Level Attention Graph Neural Network for Clinically Interpretable Pathway-Level Biomarkers Discovery	2020	BioRxiv	10.1101/2020.12.03.409755	Precision medicine, regarded as the future of healthcare, is gaining increasing attention these years. As an essential part of precision medicine, clinical omics have been successfully applied in disease diagnosis and prognosis using machine learning techniques. However, existing methods mainly make predictions based on gene-level individual features or their random combinations, none of the prev…	New model	Explainable (post-hoc) model	Graph neural network	Prediction and Classification	Visual explanation	Model-specific	Biomarker identification	Medical research	Multiple	Multi-omics	Design	Implementation and Concept	Sciences (biological, chemical, mathematical)
184	Highsmith, M. R.; Cheng, J. R.	VEHiCLE: a Variationally Encoded Hi-C Loss Enhancement algorithm	2020	BioRxiv	10.1101/2020.12.07.413559	Chromatin conformation plays an important role in a variety of genomic processes. Hi-C is one of the most popular assays for inspecting chromatin conformation. However, the utility of Hi-C contact maps is bottlenecked by resolution. Here we present VEHiCLE, a deep learning algorithm for resolution enhancement of Hi-C contact data. VEHiCLE utilises a variational autoencoder and adversarial trainin…	New model	Explainable (post-hoc) model	Variational autoencoder	Prediction	Visual explanation	Model-specific	Chromosome structure detection	Medical research	Genomics	3D-Genomic	Design	Implementation	Sciences (biological, chemical, mathematical)
185	Chen, J.; Li, X.; Calhoun, V. D.; Turner, J. A.; van Erp, T. G. M.; Wang, L.; Andreassen, O. A.; Agartz, I.; Westlye, L. T.; Jonsson, E.; Ford, J. M.; Mathalon, D. H.; Macciardi, F.; O'Leary, D. S.; Liu, J.; Ji, S.	Sparse Deep Neural Networks on Imaging Genetics for Schizophrenia Case-Control Classification	2020	MedRxiv	10.1101/2020.06.11.20128975	Machine learning approaches hold potential for deconstructing complex psychiatric traits and yielding biomarkers which have a large potential for clinical application. Particularly, the advancement in deep learning methods has promoted them as highly promising tools for this purpose due to their capability to handle high-dimensional data and automatically extract high-level latent features. Howev…	New model	Explainable (post-hoc) model	Deep neural network	Classification - binary	Feature relevance	Model-specific	Neurological disorder prediction	Psychiatry	Genomics	SNP	Design	Implementation	Biomedical and clinical sciences
186	Deepak Sharma, Audrey Durand, Marc-André Legault, Louis-Philippe Lemieux Perreault, Audrey Lemaçon, Marie-Pierre Dubé, Joelle Pineau	Deep interpretability for GWAS	2020	ArXiv	arxiv.org/abs/2007.01516	Genome-Wide Association Studies are typically conducted using linear models to find genetic variants associated with common diseases. In these studies, association testing is done on a variant-by-variant basis, possibly missing out on non-linear interaction effects between variants. Deep networks can be used to model these interactions, but they are difficult to train and interpret on large genet…	Existing model	Explainable (post-hoc) model	Deep neural network	Prediction	Feature relevance	Model-specific	Disease risk prediction	Endocrinology	Genomics	SNP	Design	Implementation	Information and computing sciences
187	Charytonowicz D., Brody R., Sebra R.	Interpretable and context-free deconvolution of multi-scale whole transcriptomic data with UniCell deconvolve	2023	Nature Communications	10.1038/s41467-023-36961-8	We introduce UniCell: Deconvolve Base (UCDBase), a pre-trained, interpretable, deep learning model to deconvolve cell type fractions and predict cell identity across Spatial, bulk-RNA-Seq, and scRNA-Seq datasets without contextualized reference data. UCD is trained on 10 million pseudo-mixtures from a fully-integrated scRNA-Seq training database comprising over 28 million annotated single cells s…	New model	Explainable (post-hoc) model	Deep neural network	Classification - multiclass	Visual explanation	Model-specific	Cell type prediction	Oncology	Transcriptomics	RNA sequence	Design	Implementation	Multidisciplinary
188	Founta K., Dafou D., Kanata E., Sklaviadis T., Zanos T.P., Gounaris A., Xanthopoulos K.	Gene targeting in amyotrophic lateral sclerosis using causality-based feature selection and machine learning	2023	Molecular Medicine	10.1186/s10020-023-00603-y	Background: Amyotrophic lateral sclerosis (ALS) is a rare progressive neurodegenerative disease that affects upper and lower motor neurons. As the molecular basis of the disease is still elusive, the development of high-throughput sequencing technologies, combined with data mining techniques and machine learning methods, could provide remarkable results in identifying pathogenetic mechanisms. Hig…	Existing model	Explainable (post-hoc) model	Gradient boosting	Classification - multiclass	Feature relevance	Model-agnostic	Gene expression patterns	Neurology	Genomics	Gene expression	Design	Implementation	Multidisciplinary
189	Gao X.R., Chiariglione M., Qin K., Nuytemans K., Scharre D.W., Li Y.-J., Martin E.R.	Explainable machine learning aggregates polygenic risk scores and electronic health records for Alzheimer’s disease prediction	2023	Scientific Reports	10.1038/s41598-023-27551-1	Alzheimer’s disease (AD) is the most common late-onset neurodegenerative disorder. Identifying individuals at increased risk of developing AD is important for early intervention. Using data from the Alzheimer Disease Genetics Consortium, we constructed polygenic risk scores (PRSs) for AD and age-at-onset (AAO) of AD for the UK Biobank participants. We then built machine learning (ML) models for p…	Existing model	Explainable (post-hoc) model	Gradient boosting	Classification - binary	Feature relevance	Model-agnostic	Disease risk prediction	Neurology	Genomics	Gene expression	Design	Implementation and Concept	Multidisciplinary
190	Choi J.M., Chae H.	moBRCA-net: a breast cancer subtype classification framework based on multi-omics attention neural networks	2023	BMC Bioinformatics	10.1186/s12859-023-05273-5	BACKGROUND: Breast cancer is a highly heterogeneous disease that comprises multiple biological components. Owing its diversity, patients have different prognostic outcomes; hence, early diagnosis and accurate subtype prediction are critical for treatment. Standardized breast cancer subtyping systems, mainly based on single-omics datasets, have been developed to ensure proper treatment in a system…	New model	Interpretable model	Convolutional neural network	Classification - multiclass	Architecture modification	Model-specific	Cancer type classification	Oncology	Multiple	Multi-omics	Design	Implementation and Concept	Information and computing sciences
191	Cho H.J., Shu M., Bekiranov S., Zang C., Zhang A.	Interpretable meta-learning of multi-omics data for survival analysis and pathway enrichment	2023	Bioinformatics	10.1093/bioinformatics/btad113	MOTIVATION: Despite the success of recent machine learning algorithms' applications to survival analysis, their black-box nature hinders interpretability, which is arguably the most important aspect. Similarly, multi-omics data integration for survival analysis is often constrained by the underlying relationships and correlations that are rarely well understood. The goal of this work is to allevi…	Existing model	Explainable (post-hoc) model	Deep neural network	Clustering	Feature relevance	Model-agnostic	Survival prediction	Clinical laboratory sciences	Multiple	Multi-omics	Design	Implementation	Information and computing sciences
192	Xu J., Zhang A., Liu F., Zhang X.	STGRNS: an interpretable transformer-based method for inferring gene regulatory networks from single-cell transcriptomic data	2023	Bioinformatics	10.1093/bioinformatics/btad165	MOTIVATION: Single-cell RNA-sequencing (scRNA-seq) technologies provide an opportunity to infer cell-specific gene regulatory networks (GRNs), which is an important challenge in systems biology. Although numerous methods have been developed for inferring GRNs from scRNA-seq data, it is still a challenge to deal with cellular heterogeneity. RESULTS: To address this challenge, we developed an inter…	New model	Interpretable model	Variational autoencoder	Classification - multiclass	Architecture modification	Model-specific	Gene regulation modeling	Medical research	Transcriptomics	sc-RNA sequence	Design	Implementation	Information and computing sciences
193	Sekaran K., Alsamman A.M., George Priya Doss C., Zayed H.	Bioinformatics investigation on blood-based gene expressions of Alzheimer's disease revealed ORAI2 gene biomarker susceptibility: An explainable artificial intelligence-based approach	2023	Metabolic Brain Disease	10.1007/s11011-023-01171-0	The progressive, chronic nature of Alzheimer's disease (AD), a form of dementia, defaces the adulthood of elderly individuals. The pathogenesis of the condition is primarily unascertained, turning the treatment efficacy more arduous. Therefore, understanding the genetic etiology of AD is essential to identifying targeted therapeutics. This study aimed to use machine-learning techniques of express…	Existing model	Explainable (post-hoc) model	Multiple AI methods	Classification - binary	Local explanation	Model-agnostic	Neurological disorder prediction	Neurology	Genomics	Gene expression	Design	Implementation	Biomedical and clinical sciences
194	Yan Y., Jiang J.-Y., Fu M., Wang D., Pelletier A.R., Sigdel D., Ng D.C.M., Wang W., Ping P.	MIND-S is a deep-learning prediction model for elucidating protein post-translational modifications in human diseases	2023	Cell Reports Methods	10.1016/j.crmeth.2023.100430	We present a deep-learning-based platform, MIND-S, for protein post-translational modification (PTM) predictions. MIND-S employs a multi-head attention and graph neural network and assembles a 15-fold ensemble model in a multi-label strategy to enable simultaneous prediction of multiple PTMs with high performance and computation efficiency. MIND-S also features an interpretation module, which pro…	Existing model	Explainable (post-hoc) model	Graph neural network	Classification - multiclass	Feature relevance	Model-agnostic	Disease risk prediction	Clinical laboratory sciences	Proteomics	Proteomic	Design	Implementation	Sciences (biological, chemical, mathematical)
195	Omar M., Dinalankara W., Mulder L., Coady T., Zanettini C., Imada E.L., Younes L., Geman D., Marchionni L.	Using biological constraints to improve prediction in precision oncology	2023	iScience	10.1016/j.isci.2023.106108	Many gene signatures have been developed by applying machine learning (ML) on omics profiles, however, their clinical utility is often hindered by limited interpretability and unstable performance. Here, we show the importance of embedding prior biological knowledge in the decision rules yielded by ML approaches to build robust classifiers. We tested this by applying different ML algorithms on ge…	New model	Interpretable model	Multiple AI methods	Classification - multiclass	Architecture modification	Model-specific	Cancer type classification	Oncology	Genomics	Gene expression	Design	Implementation and Concept	Multidisciplinary
196	Benkirane H., Pradat Y., Michiels S., Cournède P.-H.	CustOmics: A versatile deep-learning based strategy for multi-omics integration	2023	PLoS Computational Biology	10.1371/journal.pcbi.1010921	The availability of patient cohorts with several types of omics data opens new perspectives for exploring the disease’s underlying biological processes and developing predictive models. It also comes with new challenges in computational biology in terms of integrating high-dimensional and heterogeneous data in a fashion that captures the interrelationships between multiple genes and their functio…	Existing model	Explainable (post-hoc) model	Variational autoencoder	Classification - multiclass	Feature relevance	Model-agnostic	Cancer type classification	Oncology	Multiple	Multi-omics	Design	Implementation and Concept	Information and computing sciences
197	Yagin F.H., Cicek İ.B., Alkhateeb A., Yagin B., Colak C., Azzeh M., Akbulut S.	Explainable artificial intelligence model for identifying COVID-19 gene biomarkers	2023	Computers in Biology and Medicine	10.1016/j.compbiomed.2023.106619	Aim: COVID-19 has revealed the need for fast and reliable methods to assist clinicians in diagnosing the disease. This article presents a model that applies explainable artificial intelligence (XAI) methods based on machine learning techniques on COVID-19 metagenomic next-generation sequencing (mNGS) samples. Methods: In the data set used in the study, there are 15,979 gene expressions of 234 pat…	Existing model	Explainable (post-hoc) model	Multiple AI methods	Classification - binary	Local explanation	Model-agnostic	Biomarker identification	Clinical laboratory sciences	Proteomics	DNA sequence	Mixed methods	Implementation	Multidisciplinary
198	Abe S., Tago S., Yokoyama K., Ogawa M., Takei T., Imoto S., Fuji M.	Explainable AI for Estimating Pathogenicity of Genetic Variants Using Large-Scale Knowledge Graphs	2023	Cancers	10.3390/cancers15041118	Background: To treat diseases caused by genetic variants, it is necessary to identify disease-causing variants in patients. However, since there are a large number of disease-causing variants, the application of AI is required. We propose AI to solve this problem and report the results of its application in identifying disease-causing variants. Methods: To assist physicians in their task of ident…	New model	Interpretable model	Deep neural network	Classification - binary	Architecture modification	Model-specific	Pathogenicity prediction	Medical research	Genomics	Gene mutation	Design	Implementation and Concept	Sciences (biological, chemical, mathematical)
199	He S., Gao B., Sabnis R., Sun Q.	RNAdegformer: accurate prediction of mRNA degradation at nucleotide resolution with deep learning	2023	Briefings in Bioinformatics	10.1093/bib/bbac581	Messenger RNA-based therapeutics have shown tremendous potential, as demonstrated by the rapid development of messenger RNA based vaccines for COVID-19. Nevertheless, distribution of mRNA vaccines worldwide has been hampered by mRNA's inherent thermal instability due to in-line hydrolysis, a chemical degradation reaction. Therefore, predicting and understanding RNA degradation is a crucial and ur…	New model	Explainable (post-hoc) model	Convolutional neural network	Prediction	Local explanation	Model-specific	Protein structure prediction	Medical research	Transcriptomics	RNA sequence	Design	Implementation	Information and computing sciences
200	Zhuang Y., Xing F., Ghosh D., Hobbs B.D., Hersh C.P., Banaei-Kashani F., Bowler R.P., Kechris K.	Deep learning on graphs for multi-omics classification of COPD	2023	PLoS ONE	10.1371/journal.pone.0284563	Network approaches have successfully been used to help reveal complex mechanisms of diseases including Chronic Obstructive Pulmonary Disease (COPD). However despite recent advances, we remain limited in our ability to incorporate protein-protein interaction (PPI) network information with omics data for disease prediction. New deep learning methods including convolution Graph Neural Network (ConvG…	Existing model	Explainable (post-hoc) model	Convolutional neural network	Classification - binary	Feature relevance	Model-agnostic	Disease risk prediction	Clinical laboratory sciences	Multiple	Multi-omics	Design	Implementation	Multidisciplinary
201	Bastico M., Fernandez-Garcia A., Belmonte-Hernandez A., Mayoral S.U.	DrOGA: an artificial intelligence solution for driver-status prediction of genomics mutations in precision cancer medicine	2023	IEEE Access	10.1109/ACCESS.2023.3266983	Precision cancer medicine suggests that better cancer treatments would be possible guiding therapies by tumor&#x2019;s genomics alterations. This hypothesis boosted exome sequencing studies, collection of cancer variants databases and developing of statistical and Machine Learning-driven methods for alterations&#x2019; analysis. In order to extract relevant information from huge exome sequencing …	New model	Explainable (post-hoc) model	Multiple AI methods	Classification - multiclass	Feature relevance	Model-specific	DNA variant detection	Oncology	Genomics	Gene mutation	Design	Implementation	Engineering
202	Soleimanpoor M., Mokhtaridoost M., Gönen M.	A Kernel-Based Multilayer Perceptron Framework to Identify Pathways Related to Cancer Stages	2023	Lecture Notes in Computer Science (including subseries Lecture Notes in Artificial Intelligence and Lecture Notes in Bioinformatics)	10.1007/978-3-031-25599-1_6	Standard machine learning algorithms have limited knowledge extraction capability in discriminating cancer stages based on genomic characterizations, due to the strongly correlated nature of high-dimensional genomic data. Moreover, activation of pathways plays a crucial role in the growth and progression of cancer from early-stage to late-stage. That is why we implemented a kernel-based neural ne…	New model	Interpretable model	Deep neural network	Classification - multiclass	Architecture modification	Model-specific	Cancer detection	Oncology	Genomics	Gene expression	Design	Implementation and Concept	Information and computing sciences
203	Sekaran K., Polachirakkal Varghese R., Gnanasambandan R., Karthik G., Ramya I., George Priya Doss C.	Molecular modeling of C1-inhibitor as SARS-CoV-2 target identified from the immune signatures of multiple tissues: An integrated bioinformatics study	2023	Cell Biochemistry and Function	10.1002/cbf.3769	The expeditious transmission of the severe acute respiratory coronavirus 2 (SARS-CoV-2), a strain of COVID-19, crumbled the global economic strength and caused a veritable collapse in health infrastructure. The molecular modeling of the novel coronavirus research sounds promising and equips more evidence about the pragmatic therapeutic options. This article proposes a machine-learning framework f…	Existing model	Explainable (post-hoc) model	Random forest	Classification - multiclass	Feature relevance	Model-agnostic	Drug response prediction	Infectious disease	Transcriptomics	Gene expression	Design	Implementation and Concept	Sciences (biological, chemical, mathematical)
204	Iravani S., Conrad T.O.F.	An Interpretable Deep Learning Approach for Biomarker Detection in LC-MS Proteomics Data	2023	IEEE/ACM Transactions on Computational Biology and Bioinformatics	10.1109/TCBB.2022.3141656	Analyzing mass spectrometry-based proteomics data with deep learning (DL) approaches poses several challenges due to the high dimensionality, low sample size, and high level of noise. Additionally, DL-based workflows are often hindered to be integrated into medical settings due to the lack of interpretable explanation. We present DLearnMS, a DL biomarker detection framework, to address these chal…	New model	Explainable (post-hoc) model	Convolutional neural network	Classification - multiclass	Feature relevance	Model-specific	Biomarker identification	Medical research	Proteomics	Proteomic	Design	Implementation and Concept	Information and computing sciences
205	Wang X., Yu G., Yan Z., Wan L., Wang W., Cui L.	Lung Cancer Subtype Diagnosis by Fusing Image-Genomics Data and Hybrid Deep Networks	2023	IEEE/ACM Transactions on Computational Biology and Bioinformatics	10.1109/TCBB.2021.3132292	Accurate diagnosis of cancer subtypes is crucial for precise treatment, because different cancer subtypes are involved with different pathology and require different therapies. Although deep learning techniques have made great success in computer vision and other fields, they do not work well on Lung cancer subtype diagnosis, due to the distinction of slide images between different cancer subtype…	New model	Explainable (post-hoc) model	Convolutional neural network	Classification - multiclass	Visual explanation	Model-specific	Cancer type classification	Oncology	Genomics	Gene expression	Design	Implementation	Information and computing sciences
206	Ruaud A., Pfister N., Ley R.E., Youngblut N.D.	Interpreting tree ensemble machine learning models with endoR	2022	PLoS Computational Biology	10.1371/journal.pcbi.1010714	Tree ensemble machine learning models are increasingly used in microbiome science as they are compatible with the compositional, high-dimensional, and sparse structure of sequence-based microbiome data. While such models are often good at predicting phenotypes based on microbiome data, they only yield limited insights into how microbial taxa may be associated. We developed endoR, a method to inte…	New model	Interpretable model	Random forest	Classification - multiclass	Simplification	Model-specific	Gut microbiota analysis	Clinical laboratory sciences	Metabolomics	Microbiomic	Design	Implementation and Concept	Information and computing sciences
207	Wang Y., Hou Z., Yang Y., Wong K.-C., Li X.	Genome-wide identification and characterization of DNA enhancers with a stacked multivariate fusion framework	2022	PLoS Computational Biology	10.1371/journal.pcbi.1010779	Enhancers are short non-coding DNA sequences outside of the target promoter regions that can be bound by specific proteins to increase a gene’s transcriptional activity, which has a crucial role in the spatiotemporal and quantitative regulation of gene expression. However, enhancers do not have a specific sequence motifs or structures, and their scattered distribution in the genome makes the iden…	New model	Explainable (post-hoc) model	Multiple AI methods	Classification - multiclass	Text explanation	Model-specific	DNA pattern identification	Medical research	Genomics	DNA sequence	Design	Implementation and Concept	Information and computing sciences
208	Kim Y., Wang T., Xiong D., Wang X., Park S.	Multiple instance neural networks based on sparse attention for cancer detection using T-cell receptor sequences	2022	BMC Bioinformatics	10.1186/s12859-022-05012-2	Early detection of cancers has been much explored due to its paramount importance in biomedical fields. Among different types of data used to answer this biological question, studies based on T cell receptors (TCRs) are under recent spotlight due to the growing appreciation of the roles of the host immunity system in tumor biology. However, the one-to-many correspondence between a patient and mul…	New model	Interpretable model	Deep neural network	Classification - multiclass	Architecture modification	Model-specific	Cancer type classification	Oncology	Transcriptomics	RNA sequence	Design	Implementation and Concept	Information and computing sciences
209	Linder J., Koplik S.E., Kundaje A., Seelig G.	Deciphering the impact of genetic variation on human polyadenylation using APARENT2	2022	Genome Biology	10.1186/s13059-022-02799-4	Background: 3′-end processing by cleavage and polyadenylation is an important and finely tuned regulatory process during mRNA maturation. Numerous genetic variants are known to cause or contribute to human disorders by disrupting the cis-regulatory code of polyadenylation signals. Yet, due to the complexity of this code, variant interpretation remains challenging. Results: We introduce a residual…	Existing model	Explainable (post-hoc) model	Recurrent neural network	Classification - multiclass	Feature relevance	Model-agnostic	DNA variant detection	Medical research	Genomics	DNA sequence	Design	Implementation	Sciences (biological, chemical, mathematical)
210	Chen J., Wang X., Ma A., Wang Q.-E., Liu B., Li L., Xu D., Ma Q.	Deep transfer learning of cancer drug responses by integrating bulk and single-cell RNA-seq data	2022	Nature Communications	10.1038/s41467-022-34277-7	Drug screening data from massive bulk gene expression databases can be analyzed to determine the optimal clinical application of cancer drugs. The growing amount of single-cell RNA sequencing (scRNA-seq) data also provides insights into improving therapeutic effectiveness by helping to study the heterogeneity of drug responses for cancer cell subpopulations. Developing computational approaches to…	New model	Explainable (post-hoc) model	Deep neural network	Classification - binary	Architecture modification	Model-specific	Drug response prediction	Oncology	Transcriptomics	sc-RNA sequence	Design	Implementation and Concept	Multidisciplinary
211	Jin J., Yu Y., Wang R., Zeng X., Pang C., Jiang Y., Li Z., Dai Y., Su R., Zou Q., Nakai K., Wei L.	iDNA-ABF: multi-scale deep biological language learning model for the interpretable prediction of DNA methylations	2022	Genome Biology	10.1186/s13059-022-02780-1	In this study, we propose iDNA-ABF, a multi-scale deep biological language learning model that enables the interpretable prediction of DNA methylations based on genomic sequences only. Benchmarking comparisons show that our iDNA-ABF outperforms state-of-the-art methods for different methylation predictions. Importantly, we show the power of deep language learning in capturing both sequential and …	Existing model	Explainable (post-hoc) model	Convolutional neural network	Classification - multiclass	Visual explanation	Model-agnostic	DNA variant detection	Medical research	Genomics	DNA sequence	Design	Implementation	Sciences (biological, chemical, mathematical)
212	Liang B., Gong H., Lu L., Xu J.	Risk stratification and pathway analysis based on graph neural network and interpretable algorithm	2022	BMC Bioinformatics	10.1186/s12859-022-04950-1	Background: Pathway-based analysis of transcriptomic data has shown greater stability and better performance than traditional gene-based analysis. Until now, some pathway-based deep learning models have been developed for bioinformatic analysis, but these models have not fully considered the topological features of pathways, which limits the performance of the final prediction result. Results: To…	New model	Interpretable model	Graph neural network	Prediction	Visual explanation	Model-agnostic	Survival prediction	Oncology	Genomics	Gene expression	Design	Implementation	Information and computing sciences
213	Li J., Guo C., Wang T., Xu Y., Peng F., Zhao S., Li H., Jin D., Xia Z., Che M., Zuo J., Zheng C., Hu H., Mao G.	Interpretable machine learning-derived nomogram model for early detection of diabetic retinopathy in type 2 diabetes mellitus: a widely targeted metabolomics study	2022	Nutrition and Diabetes	10.1038/s41387-022-00216-0	Objective: Early identification of diabetic retinopathy (DR) is key to prioritizing therapy and preventing permanent blindness. This study aims to propose a machine learning model for DR early diagnosis using metabolomics and clinical indicators. Methods: From 2017 to 2018, 950 participants were enrolled from two affiliated hospitals of Wenzhou Medical University and Anhui Medical University. A t…	Existing model	Interpretable model	Decision tree	Prediction	Transparent model	Model-specific	Biomarker identification	Endocrinology	Metabolomics	Microbiomic	Design	Implementation	Biomedical and clinical sciences
214	Nguyen L., Van Hoeck A., Cuppen E.	Machine learning-based tissue of origin classification for cancer of unknown primary diagnostics using genome-wide mutation features	2022	Nature Communications	10.1038/s41467-022-31666-w	Cancers of unknown primary (CUP) origin account for ∼3% of all cancer diagnoses, whereby the tumor tissue of origin (TOO) cannot be determined. Using a uniformly processed dataset encompassing 6756 whole-genome sequenced primary and metastatic tumors, we develop Cancer of Unknown Primary Location Resolver (CUPLR), a random forest TOO classifier that employs 511 features based on simple and comple…	New model	Explainable (post-hoc) model	Random forest	Classification - multiclass	Visual explanation	Model-specific	Cancer detection	Oncology	Genomics	Gene mutation	Design	Implementation and Concept	Multidisciplinary
215	Keyl P., Bockmayr M., Heim D., Dernbach G., Montavon G., Müller K.-R., Klauschen F.	Patient-level proteomic network prediction by explainable artificial intelligence	2022	npj Precision Oncology	10.1038/s41698-022-00278-4	Understanding the pathological properties of dysregulated protein networks in individual patients’ tumors is the basis for precision therapy. Functional experiments are commonly used, but cover only parts of the oncogenic signaling networks, whereas methods that reconstruct networks from omics data usually only predict average network features across tumors. Here, we show that the explainable AI …	Existing model	Explainable (post-hoc) model	Deep neural network	Classification - multiclass	Feature relevance	Model-agnostic	Interaction networks inference	Oncology	Proteomics	Proteomic	Design	Implementation and Concept	Biomedical and clinical sciences
216	Tanevski J., Flores R.O.R., Gabor A., Schapiro D., Saez-Rodriguez J.	Explainable multiview framework for dissecting spatial relationships from highly multiplexed data	2022	Genome Biology	10.1186/s13059-022-02663-5	The advancement of highly multiplexed spatial technologies requires scalable methods that can leverage spatial information. We present MISTy, a flexible, scalable, and explainable machine learning framework for extracting relationships from any spatial omics data, from dozens to thousands of measured markers. MISTy builds multiple views focusing on different spatial or functional contexts to diss…	New model	Explainable (post-hoc) model	Random forest	Classification - multiclass	Feature relevance	Model-specific	Interaction networks inference	Oncology	Transcriptomics	RNA sequence	Design	Implementation and Concept	Sciences (biological, chemical, mathematical)
217	Casimiro-Soriguer C.S., Loucera C., Peña-Chilet M., Dopazo J.	Towards a metagenomics machine learning interpretable model for understanding the transition from adenoma to colorectal cancer	2022	Scientific Reports	10.1038/s41598-021-04182-y	Gut microbiome is gaining interest because of its links with several diseases, including colorectal cancer (CRC), as well as the possibility of being used to obtain non-intrusive predictive disease biomarkers. Here we performed a meta-analysis of 1042 fecal metagenomic samples from seven publicly available studies. We used an interpretable machine learning approach based on functional profiles, i…	New model	Interpretable model	Gradient boosting	Classification - binary	Transparent model	Model-specific	Gut microbiota analysis	Oncology	Genomics	DNA sequence	Design	Implementation and Concept	Multidisciplinary
218	Gundogdu P., Loucera C., Alamo-Alvarez I., Dopazo J., Nepomuceno I.	Integrating pathway knowledge with deep neural networks to reduce the dimensionality in single-cell RNA-seq data	2022	BioData Mining	10.1186/s13040-021-00285-4	Background: Single-cell RNA sequencing (scRNA-seq) data provide valuable insights into cellular heterogeneity which is significantly improving the current knowledge on biology and human disease. One of the main applications of scRNA-seq data analysis is the identification of new cell types and cell states. Deep neural networks (DNNs) are among the best methods to address this problem. However, th…	New model	Explainable (post-hoc) model	Deep neural network	Clustering	Architecture modification	Model-specific	DNA pattern identification	Oncology	Transcriptomics	sc-RNA sequence	Design	Implementation and Concept	Information and computing sciences
219	Cao L., Zhang Q., Song H., Lin K., Pang E.	DeepASmRNA: Reference-free prediction of alternative splicing events with a scalable and interpretable deep learning model	2022	iScience	10.1016/j.isci.2022.105345	Alternative splicing is crucial for a wide range of biological processes. However, limited by the availability of reference genomes, genome-wide patterns of alternative splicing remain unknown in most nonmodel organisms. We present an attention-based convolutional neural network model, DeepASmRNA, for predicting alternative splicing events using only transcriptomic data. DeepASmRNA consists of tw…	Existing model	Explainable (post-hoc) model	Convolutional neural network	Classification - multiclass	Feature relevance	Model-agnostic	Splice site prediction	Medical research	Transcriptomics	RNA sequence	Design	Implementation and Concept	Multidisciplinary
220	Shin J., Piao Y., Bang D., Kim S., Jo K.	DRPreter: Interpretable Anticancer Drug Response Prediction Using Knowledge-Guided Graph Neural Networks and Transformer	2022	International Journal of Molecular Sciences	10.3390/ijms232213919	Some of the recent studies on drug sensitivity prediction have applied graph neural networks to leverage prior knowledge on the drug structure or gene network, and other studies have focused on the interpretability of the model to delineate the mechanism governing the drug response. However, it is crucial to make a prediction model that is both knowledge-guided and interpretable, so that the pred…	New model	Interpretable model	Graph neural network	Prediction	Architecture modification	Model-specific	Drug response prediction	Clinical laboratory sciences	Transcriptomics	Gene expression	Design	Implementation and Concept	Sciences (biological, chemical, mathematical)
221	Zhang T., Tang Q., Nie F., Zhao Q., Chen W.	DeepLncPro: an interpretable convolutional neural network model for identifying long non-coding RNA promoters	2022	Briefings in Bioinformatics	10.1093/bib/bbac447	Long non-coding RNA (lncRNA) plays important roles in a series of biological processes. The transcription of lncRNA is regulated by its promoter. Hence, accurate identification of lncRNA promoter will be helpful to understand its regulatory mechanisms. Since experimental techniques remain time consuming for gnome-wide promoter identification, developing computational tools to identify promoters a…	New model	Explainable (post-hoc) model	Convolutional neural network	Prediction	Visual explanation	Model-agnostic	Biomarker identification	Pathology	Transcriptomics	RNA sequence	Design	Implementation and Concept	Information and computing sciences
222	Zhao C., Xu N., Tan J., Cheng Q., Xie W., Xu J., Wei Z., Ye J., Yu L., Feng W.	ILGBMSH: An interpretable classification model for the shRNA target prediction with ensemble learning algorithm	2022	Briefings in Bioinformatics	10.1093/bib/bbac429	Short hairpin RNA (shRNA)-mediated gene silencing is an important technology to achieve RNA interference, in which the design of potent and reliable shRNA molecules plays a crucial role. However, efficient shRNA target selection through biological technology is expensive and time consuming. Hence, it is crucial to develop a more precise and efficient computational method to design potent and reli…	Existing model	Explainable (post-hoc) model	Gradient boosting	Prediction	Feature relevance	Model-specific	miRNA detection	Clinical laboratory sciences	Transcriptomics	RNA sequence	Design	Implementation and Concept	Information and computing sciences
223	Tao Y., Ma X., Palmer D., Schwartz R., Lu X., Osmanbeyoglu H.U.	Interpretable deep learning for chromatin-informed inference of transcriptional programs driven by somatic alterations across cancers	2022	Nucleic Acids Research	10.1093/nar/gkac881	Cancer is a disease of gene dysregulation, where cells acquire somatic and epigenetic alterations that drive aberrant cellular signaling. These alterations adversely impact transcriptional programs and cause profound changes in gene expression. Interpreting somatic alterations within context-specific transcriptional programs will facilitate personalized therapeutic decisions but is a monumental t…	New model	Interpretable model	Convolutional neural network	Classification - multiclass	Architecture modification	Model-specific	Cancer type classification	Oncology	Multiple	Gene expression	Design	Implementation and Concept	Sciences (biological, chemical, mathematical)
224	Gerussi A., Verda D., Cappadona C., Cristoferi L., Bernasconi D.P., Bottaro S., Carbone M., Muselli M., Invernizzi P., Asselta R., on behalf of The Italian PBC Genetics Study Group	LLM-PBC: Logic Learning Machine-Based Explainable Rules Accurately Stratify the Genetic Risk of Primary Biliary Cholangitis	2022	Journal of Personalized Medicine	10.3390/jpm12101587	Background: The application of Machine Learning (ML) to genetic individual-level data represents a foreseeable advancement for the field, which is still in its infancy. Here, we aimed to evaluate the feasibility and accuracy of an ML-based model for disease risk prediction applied to Primary Biliary Cholangitis (PBC). Methods: Genome-wide significant variants identified in subjects of European an…	New model	Interpretable model	Rule mining	Prediction	Transparent model	Model-specific	DNA variant detection	Medical research	Genomics	Gene mutation	Design	Implementation and Concept	Biomedical and clinical sciences
225	Zhang T.-H., Hasib M.M., Chiu Y.-C., Han Z.-F., Jin Y.-F., Flores M., Chen Y., Huang Y.	Transformer for Gene Expression Modeling (T-GEM): An Interpretable Deep Learning Model for Gene Expression-Based Phenotype Predictions	2022	Cancers	10.3390/cancers14194763	Deep learning has been applied in precision oncology to address a variety of gene expression-based phenotype predictions. However, gene expression data’s unique characteristics challenge the computer vision-inspired design of popular Deep Learning (DL) models such as Convolutional Neural Network (CNN) and ask for the need to develop interpretable DL models tailored for transcriptomics study. To a…	New model	Explainable (post-hoc) model	Convolutional neural network	Prediction	Feature relevance	Model-agnostic	Phenotype association	Clinical laboratory sciences	Genomics	Gene expression	Design	Implementation and Concept	Sciences (biological, chemical, mathematical)
226	Bradley E.S., Zeamer A.L., Bucci V., Cincotta L., Salive M.-C., Dutta P., Mutaawe S., Anya O., Tocci C., Moormann A., Ward D.V., McCormick B.A., Haran J.P.	Oropharyngeal microbiome profiled at admission is predictive of the need for respiratory support among COVID-19 patients	2022	Frontiers in Microbiology	10.3389/fmicb.2022.1009440	The oropharyngeal microbiome, the collective genomes of the community of microorganisms that colonizes the upper respiratory tract, is thought to influence the clinical course of infection by respiratory viruses, including Severe Acute Respiratory Syndrome Coronavirus 2 (SARS-CoV-2), the causative agent of Coronavirus Infectious Disease 2019 (COVID-19). In this study, we examined the oropharyngea…	New model	Explainable (post-hoc) model	Random forest	Classification - binary	Simplification	Model-specific	Disease severity prediction	Infectious disease	Microbiomics	DNA sequence	Design	Implementation and Concept	Sciences (biological, chemical, mathematical)
227	Gimeno M., San José-Enériz E., Villar S., Agirre X., Prosper F., Rubio A., Carazo F.	Explainable artificial intelligence for precision medicine in acute myeloid leukemia	2022	Frontiers in Immunology	10.3389/fimmu.2022.977358	Artificial intelligence (AI) can unveil novel personalized treatments based on drug screening and whole-exome sequencing experiments (WES). However, the concept of “black box” in AI limits the potential of this approach to be translated into the clinical practice. In contrast, explainable AI (XAI) focuses on making AI results understandable to humans. Here, we present a novel XAI method -called m…	New model	Explainable (post-hoc) model	Deep neural network	Classification - multiclass	Simplification	Model-specific	Drug response prediction	Oncology	Genomics	DNA sequence	Design	Implementation and Concept	Biomedical and clinical sciences
228	Pfeifer B., Saranti A., Holzinger A.	GNN-SubNet: disease subnetwork detection with explainable graph neural networks	2022	Bioinformatics	10.1093/bioinformatics/btac478	MOTIVATION: The tremendous success of graphical neural networks (GNNs) already had a major impact on systems biology research. For example, GNNs are currently being used for drug target recognition in protein-drug interaction networks, as well as for cancer gene discovery and more. Important aspects whose practical relevance is often underestimated are comprehensibility, interpretability and expl…	Existing model	Explainable (post-hoc) model	Graph neural network	Classification - multiclass	Feature relevance	Model-specific	Cancer type classification	Oncology	Genomics	Gene expression	Design	Implementation	Information and computing sciences
229	Huang H.L., Lee J.Y., Lo Y.S., Liu I.H., Huang S.H., Huang Y.W., Lee M.R., Lee C.H., Cheng M.H., Lu P.L., Wang J.Y., Yang J.M., Chong I.W.	Whole-Blood 3-Gene Signature as a Decision Aid for Rifapentine-based Tuberculosis Preventive Therapy	2022	Clinical Infectious Diseases	10.1093/cid/ciac003	Background: Systemic drug reaction (SDR) is a major safety concern with weekly rifapentine plus isoniazid for 12 doses (3HP) for latent tuberculosis infection (LTBI). Identifying SDR predictors and at-risk participants before treatment can improve cost-effectiveness of the LTBI program. Methods: We prospectively recruited 187 cases receiving 3HP (44 SDRs and 143 non-SDRs). A pilot cohort (8 SDRs …	New model	Explainable (post-hoc) model	Random forest	Prediction	Architecture modification	Model-specific	Drug response prediction	Medical research	Transcriptomics	RNA sequence	Design	Implementation and Concept	Sciences (biological, chemical, mathematical)
230	Lai Y., Lin X., Lin C., Lin X., Chen Z., Zhang L.	Identification of endoplasmic reticulum stress-associated genes and subtypes for prediction of Alzheimer’s disease based on interpretable machine learning	2022	Frontiers in Pharmacology	10.3389/fphar.2022.975774	Introduction: Alzheimer’s disease (AD) is a severe dementia with clinical and pathological heterogeneity. Our study was aim to explore the roles of endoplasmic reticulum (ER) stress-related genes in AD patients based on interpretable machine learning. Methods: Microarray datasets were obtained from the Gene Expression Omnibus (GEO) database. We performed nine machine learning algorithms including…	Existing model	Explainable (post-hoc) model	Multiple AI methods	Classification - binary	Feature relevance	Model-agnostic	Cell type prediction	Neurology	Microbiomics	Gene expression	Design	Implementation	Biomedical and clinical sciences
231	Zhou Z., Du Z., Chaterji S.	KRATOS: Context-Aware Cell Type Classification and Interpretation using Joint Dimensionality Reduction and Clustering	2022	Proceedings of the ACM SIGKDD International Conference on Knowledge Discovery and Data Mining	10.1145/3534678.3539455	A common workflow for single-cell RNA-sequencing (sc-RNA-seq) data analysis is to orchestrate a three-step pipeline. First, conduct a dimension reduction of the input cell profile matrix; second, cluster the cells in the latent space; and third, extract the "gene panels"that distinguish a certain cluster from others. This workflow has the primary drawback that the three steps are performed indepe…	New model	Explainable (post-hoc) model	Deep neural network	Classification - multiclass	Feature relevance	Model-specific	Cell type prediction	Clinical laboratory sciences	Transcriptomics	sc-RNA sequence	Design	Implementation and Concept	Information and computing sciences
232	Albaradei S., Albaradei A., Alsaedi A., Uludag M., Thafar M.A., Gojobori T., Essack M., Gao X.	MetastaSite: Predicting metastasis to different sites using deep learning with gene expression data	2022	Frontiers in Molecular Biosciences	10.3389/fmolb.2022.913602	Deep learning has massive potential in predicting phenotype from different omics profiles. However, deep neural networks are viewed as black boxes, providing predictions without explanation. Therefore, the requirements for these models to become interpretable are increasing, especially in the medical field. Here we propose a computational framework that takes the gene expression profile of any pr…	Existing model	Explainable (post-hoc) model	Variational autoencoder	Classification - multiclass	Feature relevance	Model-agnostic	Binding site prediction	Oncology	Genomics	Gene expression	Design	Implementation and Concept	Sciences (biological, chemical, mathematical)
233	Liu L., Meng Q., Weng C., Lu Q., Wang T., Wen Y.	Explainable deep transfer learning model for disease risk prediction using high-dimensional genomic data	2022	PLoS Computational Biology	10.1371/journal.pcbi.1010328	Building an accurate disease risk prediction model is an essential step in the modern quest for precision medicine. While high-dimensional genomic data provides valuable data resources for the investigations of disease risk, their huge amount of noise and complex relationships between predictors and outcomes have brought tremendous analytical challenges. Deep learning model is the state-of-the-ar…	New model	Interpretable model	Deep neural network	Prediction	Feature relevance	Model-specific	Disease risk prediction	Pathology	Genomics	DNA sequence	Design	Implementation and Concept	Information and computing sciences
234	Ba-Alawi W., Nair S.K., Li B., Mammoliti A., Smirnov P., Mer A.S., Penn L.Z., Haibe-Kains B.	Bimodal Gene Expression in Patients with Cancer Provides Interpretable Biomarkers for Drug Sensitivity	2022	Cancer Research	10.1158/0008-5472.CAN-21-2395	Identifying biomarkers predictive of cancer cell response to drug treatment constitutes one of the main challenges in precision oncology. Recent large-scale cancer pharmacogenomic studies have opened new avenues of research to develop predictive biomarkers by profiling thousands of human cancer cell lines at the molecular level and screening them with hundreds of approved drugs and experimental c…	New model	Interpretable model	Rule mining	Classification - multiclass	Transparent model	Model-specific	Biomarker identification	Oncology	Pharmacogenomics	Gene expression	Design	Implementation and Concept	Sciences (biological, chemical, mathematical)
235	Laccourreye P., Bielza C., Larrañaga P.	Explainable Machine Learning for Longitudinal Multi-Omic Microbiome	2022	Mathematics	10.3390/math10121994	Over the years, research studies have shown there is a key connection between the microbial community in the gut, genes, and immune system. Understanding this association may help discover the cause of complex chronic idiopathic disorders such as inflammatory bowel disease. Even though important efforts have been put into the field, the functions, dynamics, and causation of dysbiosis state perfor…	Existing model	Interpretable model	Bayesian network	Classification - multiclass	Transparent model	Model-specific	Disease severity prediction	Gastroenterology	Multiple	Multi-omics	Design	Implementation and Concept	Sciences (biological, chemical, mathematical)
236	Bing X., Lovelace T., Bunea F., Wegkamp M., Kasturi S.P., Singh H., Benos P.V., Das J.	Essential Regression: A generalizable framework for inferring causal latent factors from multi-omic datasets	2022	Patterns	10.1016/j.patter.2022.100473	High-dimensional cellular and molecular profiling of biological samples highlights the need for analytical approaches that can integrate multi-omic datasets to generate prioritized causal inferences. Current methods are limited by high dimensionality of the combined datasets, the differences in their data distributions, and their integration to infer causal relationships. Here, we present Essenti…	New model	Interpretable model	Linear/Logistic regression	Classification - multiclass	Transparent model	Model-specific	Disease severity prediction	Medical research	Multiple	Multi-omics	Design	Implementation and Concept	Information and computing sciences
237	Huang Z., Wang J., Yan Z., Guo M.	Differentially expressed genes prediction by multiple self-attention on epigenetics data	2022	Briefings in Bioinformatics	10.1093/bib/bbac117	Predicting differentially expressed genes (DEGs) from epigenetics signal data is the key to understand how epigenetics controls cell functional heterogeneity by gene regulation. This knowledge can help developing ‘epigenetics drugs’ for complex diseases like cancers. Most of existing machine learning-based methods suffer defects in prediction accuracy, interpretability or training speed. To addre…	New model	Explainable (post-hoc) model	Convolutional neural network	Classification - multiclass	Feature relevance	Model-specific	Gene regulation modeling	Medical research	Epigenomics	RNA sequence	Design	Implementation and Concept	Information and computing sciences
238	Bigness J., Loinaz X., Patel S., Larschan E., Singh R.	Integrating Long-Range Regulatory Interactions to Predict Gene Expression Using Graph Convolutional Networks	2022	Journal of Computational Biology	10.1089/cmb.2021.0316	Long-range regulatory interactions among genomic regions are critical for controlling gene expression, and their disruption has been associated with a host of diseases. However, when modeling the effects of regulatory factors, most deep learning models either neglect long-range interactions or fail to capture the inherent 3D structure of the underlying genomic organization. To address these limit…	Existing model	Explainable (post-hoc) model	Graph neural network	Classification - multiclass	Feature relevance	Model-agnostic	Gene expression patterns	Medical research	Transcriptomics	RNA sequence	Design	Implementation	Information and computing sciences
239	Bourgeais V., Zehraoui F., Hanczar B.	GraphGONet: A self-explaining neural network encapsulating the Gene Ontology graph for phenotype prediction on gene expression	2022	Bioinformatics	10.1093/bioinformatics/btac147	Motivation: Medical care is becoming more and more specific to patients' needs due to the increased availability of omics data. The application to these data of sophisticated machine learning models, in particular deep learning (DL), can improve the field of precision medicine. However, their use in clinics is limited as their predictions are not accompanied by an explanation. The production of a…	New model	Interpretable model	Graph neural network	Classification - multiclass	Architecture modification	Model-specific	Cancer detection	Oncology	Genomics	Gene expression	Design	Implementation and Concept	Information and computing sciences
240	Grazioli F., Siarheyeu R., Alqassem I., Henschel A., Pileggi G., Meiser A.	Microbiome-based disease prediction with multimodal variational information bottlenecks	2022	PLoS Computational Biology	10.1371/journal.pcbi.1010050	Scientific research is shedding light on the interaction of the gut microbiome with the human host and on its role in human health. Existing machine learning methods have shown great potential in discriminating healthy from diseased microbiome states. Most of them leverage shotgun metagenomic sequencing to extract gut microbial species-relative abundances or strain-level markers. Each of these gu…	New model	Explainable (post-hoc) model	Variational autoencoder	Classification - multiclass	Feature relevance	Model-agnostic	Gut microbiota analysis	Clinical laboratory sciences	Microbiomics	Microbiomic	Design	Implementation and Concept	Information and computing sciences
241	Tang H., Yu X., Liu R., Zeng T.	Vec2image: An explainable artificial intelligence model for the feature representation and classification of high-dimensional biological data by vector-to-image conversion	2022	Briefings in Bioinformatics	10.1093/bib/bbab584	Feature representation and discriminative learning are proven models and technologies in artificial intelligence fields; however, major challenges for machine learning on large biological datasets are learning an effective model with mechanistical explanation on the model determination and prediction. To satisfy such demands, we developed Vec2image, an explainable convolutional neural network fra…	New model	Interpretable model	Convolutional neural network	Classification - multiclass	Architecture modification	Model-specific	Biomarker identification	Endocrinology	Transcriptomics	sc-RNA sequence	Design	Implementation and Concept	Information and computing sciences
242	Yamada K., Hamada M.	Prediction of RNA-protein interactions using a nucleotide language model	2022	Bioinformatics Advances	10.1093/bioadv/vbac023	Motivation: The accumulation of sequencing data has enabled researchers to predict the interactions between RNA sequences and RNA-binding proteins (RBPs) using novel machine learning techniques. However, existing models are often difficult to interpret and require additional information to sequences. Bidirectional encoder representations from transformer (BERT) is a language-based deep learning m…	Existing model	Explainable (post-hoc) model	Variational autoencoder	Classification - binary	Text explanation	Model-specific	Interaction networks inference	Clinical laboratory sciences	Transcriptomics	sc-RNA sequence	Design	Implementation and Concept	Information and computing sciences
243	Sobhan M., Mondal A.M.	Explainable Machine Learning to Identify Patient-specific Biomarkers for Lung Cancer	2022	Proceedings - 2022 IEEE International Conference on Bioinformatics and Biomedicine, BIBM 2022	10.1109/BIBM55620.2022.9995516	Background: Lung cancer is the leading cause of death compared to other cancers in the USA. The overall survival rate of lung cancer is not satisfactory even though there are cutting-edge treatment methods for cancers. Genomic profiling and biomarker gene identification of lung cancer patients may play a role in the therapeutics of lung cancer patients. The biomarker genes identified by most of t…	Existing model	Explainable (post-hoc) model	Multiple AI methods	Classification - multiclass	Feature relevance	Model-agnostic	Cancer detection	Oncology	Genomics	Gene expression	Design	Implementation and Concept	Information and computing sciences
244	Sekaran K., Karthik A., Sundaramurthy S.	Lung Cancer Classification and Model Interpretation with Novel Gene Biomarkers using Explainable Artificial Intelligence	2022	2022 International Conference on Innovation and Intelligence for Informatics, Computing, and Technologies, 3ICT 2022	10.1109/3ICT56508.2022.9990843	This paper proposes a machine learning pipeline to find novel genetic markers of lung cancer. The gene expression profiles of the individuals with regular and Small Cell Lung Cancer (SCLC) tumor tissues are statistically analyzed. The accession number of the dataset is GSE50412, fetched from the gene expression omnibus repository. The differentially expressed genes (DEGs) are identified based on …	Existing model	Explainable (post-hoc) model	Gradient boosting	Classification - multiclass	Feature relevance	Model-agnostic	Cancer type classification	Oncology	Genomics	Gene expression	Design	Implementation	Information and computing sciences
245	Reyes D.M., Kim M., Chaoh H., Hahn J., Shen L., Yan P.	Genomics transformer for diagnosing Parkinson's disease	2022	BHI-BSN 2022 - IEEE-EMBS International Conference on Biomedical and Health Informatics and IEEE-EMBS International Conference on Wearable and Implantable Body Sensor Networks, Symposium Proceedings	10.1109/BHI56158.2022.9926815	Parkinson's disease (PD) is the second most common neurodegenerative disease and presents a complex etiology with genomic and environmental factors and no recognized cures. Genotype data, such as single nucleotide polymorphisms (SNPs), could be used as a prodromal factor for early detection of PD. However, the polygenic nature of PD presents a challenge as the complex relationships between SNPs t…	New model	Explainable (post-hoc) model	Transformer	Classification - binary	Visual explanation	Model-specific	Disease risk prediction	Neurology	Genomics	SNP	Design	Implementation and Concept	Biomedical and clinical sciences
246	Pezoulas V., Mishra P.P., Raitakari O.T., Kahonen M., Lehtimaki T., Fotiadis D.I., Sakellarios A.I.	Metabolomics in the prediction of prodromal stages of carotid artery disease using a hybrid ML algorithm	2022	BHI-BSN 2022 - IEEE-EMBS International Conference on Biomedical and Health Informatics and IEEE-EMBS International Conference on Wearable and Implantable Body Sensor Networks, Symposium Proceedings	10.1109/BHI56158.2022.9926774	Carotid artery disease (CAD) may be responsible for a stroke with fatal consequences for the patients. Early and non-invasive diagnosis and prediction of significantly high carotid intima media thickness (IMT) can reduce the death rates caused by cardiovascular disease. Machine learning can be applied for the development of robust models for this purpose when adequate data are available. In this …	Existing model	Explainable (post-hoc) model	Gradient boosting	Classification - multiclass	Feature relevance	Model-agnostic	Disease severity prediction	Cardiology	Metabolomics	Gene expression	Design	Implementation	Biomedical and clinical sciences
247	Rahaman M.A., Garg Y., Iraj A., Fu Z., Chen J., Calhoun V.	Two-Dimensional Attentive Fusion for Multi-Modal Learning of Neuroimaging and Genomics Data	2022	IEEE International Workshop on Machine Learning for Signal Processing, MLSP	10.1109/MLSP55214.2022.9943519	Human exposure to reality is multi-modal, and the brain processes it through multi-sensory stimulation. As such, using multi-source intelligence can potentially improve results motivated by human learning. The key challenge in multi-modal learning is to integrate the modalities through a sensible fusion. We propose mBAM - a novel fusion technique inspired by the bottleneck attention module (BAM) …	New model	Explainable (post-hoc) model	Multiple AI methods	Classification - binary	Visual explanation	Model-specific	Disease severity prediction	Psychiatry	Genomics	SNP	Design	Implementation and Concept	Information and computing sciences
248	Gillani I.S., Shahzad M., Mobin A., Munawar M.R., Awan M.U., Asif M.	Explainable AI in Drug Sensitivity Prediction on Cancer Cell Lines	2022	2022 International Conference on Emerging Trends in Smart Technologies, ICETST 2022	10.1109/ICETST55735.2022.9922931	Explainable Artificial Intelligence (XAI) is a field that develops ways to explain predictions made by AI models. In this paper XAI which is a multifaceted approach is discussed which is capable of defining the value of features while producing predictions. Precision medicine and the forecast of cancer's reaction to a specific treatment or drug efficiency is an area of active research. Drug sensi…	Existing model	Explainable (post-hoc) model	Deep neural network	Prediction	Feature relevance	Model-agnostic	Drug response prediction	Clinical laboratory sciences	Genomics	Gene expression	Design	Implementation and Concept	Engineering
249	Tharmakulasingam M., Gardner B., Ragione R.L., Fernando A.	Explainable Deep Learning Approach for Multilabel Classification of Antimicrobial Resistance with Missing Labels	2022	IEEE Access	10.1109/ACCESS.2022.3216896	Predicting Antimicrobial Resistance (AMR) from genomic sequence data has become a significant component of overcoming the AMR challenge, especially given its potential for facilitating more rapid diagnostics and personalised antibiotic treatments. With the recent advances in sequencing technologies and computing power, deep learning models for genomic sequence data have been widely adopted to pre…	Existing model	Explainable (post-hoc) model	Convolutional neural network	Classification - multiclass	Feature relevance	Model-agnostic	Drug response prediction	Clinical laboratory sciences	Genomics	DNA sequence	Design	Implementation and Concept	Engineering
250	Joshi H., Rajeswari K., Joshi S.	Machine Learning in Cancer Genomics	2022	Communications in Computer and Information Science	10.1007/978-3-031-15556-7_7	Genomics of cancer plays a very important role in the detection of tumour type, Treatment, involves analysis of genes that are causing cancer. DNA Microarray is used to measure the gene expression of particular tissue or cell. Data generated from DNA Microarrays is large. Machine learning can be well suited for genomics data. We used different cancer gene expression datasets such as leukaemia, Lu…	Existing model	Explainable (post-hoc) model	Multiple AI methods	Classification - binary	Feature relevance	Model-agnostic	Cancer type classification	Oncology	Genomics	Gene expression	Design	Implementation	Information and computing sciences
251	Martinez-Villasenor L., Ponce H., Martinez-Velasco A., Miralles-Pechuan L.	An Explainable Tool to Support Age-related Macular Degeneration Diagnosis	2022	Proceedings of the International Joint Conference on Neural Networks	10.1109/IJCNN55064.2022.9892895	Artificial intelligence and deep learning, in particu-lar, have gained large attention in the ophthalmology community due to the possibility of processing large amounts of data and dig-itized ocular images. Intelligent systems are developed to support the diagnosis and treatment of a number of ophthalmic diseases such as age-related macular degeneration (AMD), glaucoma and retinopathy of prematur…	Existing model	Interpretable model	Artificial neural network	Classification - binary	Architecture modification	Model-specific	Disease risk prediction	Ophthalmology	Genomics	SNP	Design	Implementation and Concept	Information and computing sciences
252	Kalyakulina A., Yusipov I., Bacalini M.G., Franceschi C., Vedunova M., Ivanchenko M.	Disease classification for whole-blood DNA methylation: Meta-analysis, missing values imputation, and XAI	2022	GigaScience	10.1093/gigascience/giac097	Background: DNA methylation has a significant effect on gene expression and can be associated with various diseases. Meta-analysis of available DNA methylation datasets requires development of a specific workflow for joint data processing. Results: We propose a comprehensive approach of combined DNA methylation datasets to classify controls and patients. The solution includes data harmonization, …	Existing model	Explainable (post-hoc) model	Multiple AI methods	Classification - binary	Feature relevance	Model-agnostic	Neurological disorder prediction	Neurology	Epigenomics	Gene expression	Design	Implementation	Multidisciplinary
253	Hu J., Yu W., Dai Y., Liu C., Wang Y., Wu Q.	A Deep Neural Network for Gastric Cancer Prognosis Prediction Based on Biological Information Pathways	2022	Journal of Oncology	10.1155/2022/2965166	Background. Gastric cancer (GC) is one of the deadliest cancers in the world, with a 5-year overall survival rate of lower than 20% for patients with advanced GC. Genomic information is now frequently employed for precision cancer treatment due to the rapid advancements of high-throughput sequencing technologies. As a result, integrating multiomics data to construct predictive models for the GC p…	New model	Interpretable model	Deep neural network	Prediction	Architecture modification	Model-specific	Survival prediction	Oncology	Genomics	Gene mutation	Design	Implementation	Biomedical and clinical sciences
254	Preto A.J., Matos-Filipe P., Mourão J., Moreira I.S.	SYNPRED: prediction of drug combination effects in cancer using different synergy metrics and ensemble learning	2022	GigaScience	10.1093/gigascience/giac087	Background: In cancer research, high-throughput screening technologies produce large amounts of multiomics data from different populations and cell types. However, analysis of such data encounters difficulties due to disease heterogeneity, further exacerbated by human biological complexity and genomic variability. The specific profile of cancer as a disease (or, more realistically, a set of disea…	Existing model	Explainable (post-hoc) model	Multiple AI methods	Prediction	Feature relevance	Model-agnostic	Drug response prediction	Oncology	Multiple	Multi-omics	Design	Implementation	Multidisciplinary
255	Jurenaite N., Leon-Perinan D., Donath V., Torge S., Jakel R.	SetQuence & SetOmic: Deep Set Transformer-based Representations of Cancer Multi-Omics	2022	2022 IEEE Conference on Computational Intelligence in Bioinformatics and Computational Biology, CIBCB 2022	10.1109/CIBCB55180.2022.9863058	In oncology, Deep Learning has shown great potential to personalise tasks such as tumour type classification, based on per-patient omics data-sets. Being high dimensional, incorporation of such data in one model is a challenge, often leading to one-dimensional studies and, therefore, information loss. Instead, we first propose relying on non-fixed sets of mutated genome sequences, which can be us…	New model	Explainable (post-hoc) model	Transformer	Classification - multiclass	Feature relevance	Model-agnostic	Biomarker identification	Oncology	Genomics	Multi-omics	Design	Implementation	Information and computing sciences
256	Asim M.N., Ibrahim M.A., Malik M.I., Zehe C., Cloarec O., Trygg J., Dengel A., Ahmed S.	EL-RMLocNet: An explainable LSTM network for RNA-associated multi-compartment localization prediction	2022	Computational and Structural Biotechnology Journal	10.1016/j.csbj.2022.07.031	Subcellular localization of Ribonucleic Acid (RNA) molecules provide significant insights into the functionality of RNAs and helps to explore their association with various diseases. Predominantly developed single-compartment localization predictors (SCLPs) lack to demystify RNA association with diverse biochemical and pathological processes mainly happen through RNA co-localization in multiple c…	New model	Explainable (post-hoc) model	Convolutional neural network	Classification - multiclass	Feature relevance	Model-specific	Protein localization prediction	Medical research	Transcriptomics	RNA sequence	Design	Implementation	Sciences (biological, chemical, mathematical)
257	Gutiérrez-Mondragón M.A., König C., Vellido A.	A Deep Learning-Based Method for Uncovering GPCR Ligand-Induced Conformational States Using Interpretability Techniques	2022	Lecture Notes in Computer Science (including subseries Lecture Notes in Artificial Intelligence and Lecture Notes in Bioinformatics)	10.1007/978-3-031-07802-6_23	There is increasing interest in the development of tools for investigating the protein ligand space. Understanding the underlying mechanisms of G protein-coupled receptors (GPCR) in the ligand-binding process is of particular interest due to their role in pharmacoproteomics. In this work, we propose the study of GPCR ligand-induced conformational variations from Molecular Dynamics (MD) simulation…	Existing model	Explainable (post-hoc) model	Convolutional neural network	Classification - multiclass	Visual explanation	Model-specific	Protein structure prediction	Medical research	Proteomics	Proteomic	Design	Implementation	Information and computing sciences
258	Gordon-Rodriguez E., Quinn T.P., Cunningham J.P.	Learning sparse log-ratios for high-throughput sequencing data	2022	Bioinformatics	10.1093/bioinformatics/btab645	Motivation: The automatic discovery of sparse biomarkers that are associated with an outcome of interest is a central goal of bioinformatics. In the context of high-throughput sequencing (HTS) data, and compositional data (CoDa) more generally, an important class of biomarkers are the log-ratios between the input variables. However, identifying predictive log-ratio biomarkers from HTS data is a c…	New model	Interpretable model	Linear/Logistic regression	Prediction	Transparent model	Model-specific	Biomarker identification	Medical research	Multiple	RNA sequence	Design	Implementation and Concept	Information and computing sciences
259	Fallerini C., Picchiotti N., Baldassarri M., Zguro K., Daga S., Fava F., Benetti E., Amitrano S., Bruttini M., Palmieri M., Croci S., Lista M., Beligni G., Valentino F., Meloni I., Tanfoni M., Minnai F., Colombo F., Cabri E., Fratelli M., Gabbi C., Mantovani S., Frullanti E., Gori M., Crawley F.P., Butler-Laporte G., Richards B., Zeberg H., Lipcsey M., Hultström M., Ludwig K.U., Schulte E.C., Pai…	Common, low-frequency, rare, and ultra-rare coding variants contribute to COVID-19 severity	2022	Human Genetics	10.1007/s00439-021-02397-7	The combined impact of common and rare exonic variants in COVID-19 host genetics is currently insufficiently understood. Here, common and rare variants from whole-exome sequencing data of about 4000 SARS-CoV-2-positive individuals were used to define an interpretable machine-learning model for predicting COVID-19 severity. First, variants were converted into separate sets of Boolean features, dep…	New model	Interpretable model	Linear/Logistic regression	Prediction	Transparent model	Model-specific	Disease severity prediction	Infectious disease	Genomics	DNA sequence	Design	Implementation	Sciences (biological, chemical, mathematical)
260	Bohannan Z.S., Coffman F., Mitrofanova A.	Random survival forest model identifies novel biomarkers of event-free survival in high-risk pediatric acute lymphoblastic leukemia	2022	Computational and Structural Biotechnology Journal	10.1016/j.csbj.2022.01.003	High-risk pediatric B-ALL patients experience 5-year negative event rates up to 25%. Although some biomarkers of relapse are utilized in the clinic, their ability to predict outcomes in high-risk patients is limited. Here, we propose a random survival forest (RSF) machine learning model utilizing interpretable genomic inputs to predict relapse/death in high-risk pediatric B-ALL patients. We utili…	New model	Explainable (post-hoc) model	Random forest	Prediction	Feature relevance	Model-specific	Survival prediction	Oncology	Genomics	DNA sequence	Design	Implementation	Sciences (biological, chemical, mathematical)
261	Veldhuis M.S., Ariëns S., Ypma R.J.F., Abeel T., Benschop C.C.G.	Explainable artificial intelligence in forensics: Realistic explanations for number of contributor predictions of DNA profiles	2022	Forensic Science International: Genetics	10.1016/j.fsigen.2021.102632	Machine learning obtains good accuracy in determining the number of contributors (NOC) in short tandem repeat (STR) mixture DNA profiles. However, the models used so far are not understandable to users as they only output a prediction without any reasoning for that conclusion. Therefore, we leverage techniques from the field of explainable artificial intelligence (XAI) to help users understand wh…	New model	Explainable (post-hoc) model	Artificial neural network	Prediction	Visual explanation	Model-agnostic	Biomarker identification	Forensic medicine	Genomics	DNA sequence	Design	Implementation	Biomedical and clinical sciences
262	Adnan N., Zand M., Huang T.H.M., Ruan J.	Construction and Evaluation of Robust Interpretation Models for Breast Cancer Metastasis Prediction	2022	IEEE/ACM Transactions on Computational Biology and Bioinformatics	10.1109/TCBB.2021.3120673	Interpretability of machine learning (ML) models represents the extent to which a model's decision-making process can be understood by model developers and/or end users. Transcriptomics-based cancer prognosis models, for example, while achieving good accuracy, are usually hard to interpret, due to the high-dimensional feature space and the complexity of models. As interpretability is critical for…	New model	Explainable (post-hoc) model	Artificial neural network	Prediction	Local explanation	Model-agnostic	Disease severity prediction	Oncology	Transcriptomics	Gene expression	Design	Implementation	Information and computing sciences
263	Nguyen T., Nguyen G.T.T., Nguyen T., Le D.-H.	Graph Convolutional Networks for Drug Response Prediction	2022	IEEE/ACM Transactions on Computational Biology and Bioinformatics	10.1109/TCBB.2021.3060430	Background: Drug response prediction is an important problem in computational personalized medicine. Many machine-learning-based methods, especially deep learning-based ones, have been proposed for this task. However, these methods often represent the drugs as strings, which are not a natural way to depict molecules. Also, interpretation (e.g., what are the mutation or copy number aberration cont…	New model	Explainable (post-hoc) model	Graph neural network	Prediction	Visual explanation	Model-agnostic	Drug response prediction	Oncology	Epigenomics	Gene expression	Design	Implementation	Information and computing sciences
264	Guo Y., Wu C., Yuan Z., Wang Y., Liang Z., Wang Y., Zhang Y., Xu L.	Gene-Based Testing of Interactions Using XGBoost in Genome-Wide Association Studies	2021	Frontiers in Cell and Developmental Biology	10.3389/fcell.2021.801113	Among the myriad of statistical methods that identify gene–gene interactions in the realm of qualitative genome-wide association studies, gene-based interactions are not only powerful statistically, but also they are interpretable biologically. However, they have limited statistical detection by making assumptions on the association between traits and single nucleotide polymorphisms. Thus, a gene…	New model	Interpretable model	Gradient boosting	Prediction	Architecture modification	Model-specific	Biomarker identification	Rheumatology	Genomics	SNP	Design	Implementation and Concept	Sciences (biological, chemical, mathematical)
265	Mourragui S.M.C., Loog M., Vis D.J., Moore K., Manjon A.G., van de Wiel M.A., Reinders M.J.T., Wessels L.F.A.	Predicting patient response with models trained on cell lines and patient-derived xenografts by nonlinear transfer learning	2021	Proceedings of the National Academy of Sciences of the United States of America	10.1073/PNAS.2106682118	Preclinical models have been the workhorse of cancer research, producing massive amounts of drug response data. Unfortunately, translating response biomarkers derived from these datasets to human tumors has proven to be particularly challenging. To address this challenge, we developed TRANSACT, a computational framework that builds a consensus space to capture biological processes common to precl…	New model	Interpretable model	Statistics-based approach	Prediction	Transparent model	Model-specific	Drug response prediction	Oncology	Epigenomics	Gene expression	Design	Implementation	Multidisciplinary
266	Mädler S.C., Julien-Laferriere A., Wyss L., Phan M., Sonrel A., Kang A.S.W., Ulrich E., Schmucki R., Zhang J.D., Ebeling M., Badi L., Kam-Thong T., Schwalie P.C., Hatje K.	Besca, a single-cell transcriptomics analysis toolkit to accelerate translational research	2021	NAR Genomics and Bioinformatics	10.1093/nargab/lqab102	Single-cell RNA sequencing (scRNA-seq) revolutionized our understanding of disease biology. The promise it presents to also transform translational research requires highly standardized and robust software workflows. Here, we present the toolkit Besca, which streamlines scRNA-seq analyses and their use to deconvolute bulk RNA-seq data according to current best practices. Beyond a standard workflo…	New model	Interpretable model	Statistics-based approach	Clustering	Transparent model	Model-specific	Drug response prediction	Medical research	Multiple	sc-RNA sequence	Design	Implementation and Concept	Information and computing sciences
267	Xiao L.-M., Wan Y.-Q., Jiang Z.-R.	AttCRISPR: a spacetime interpretable model for prediction of sgRNA on-target activity	2021	BMC Bioinformatics	10.1186/s12859-021-04509-6	Background: More and more Cas9 variants with higher specificity are developed to avoid the off-target effect, which brings a significant volume of experimental data. Conventional machine learning performs poorly on these datasets, while the methods based on deep learning often lack interpretability, which makes researchers have to trade-off accuracy and interpretability. It is necessary to develo…	New model	Explainable (post-hoc) model	Multiple AI methods	Prediction	Feature relevance	Model-agnostic	Splice site prediction	Medical research	Epigenomics	RNA sequence	Design	Implementation	Information and computing sciences
268	Wolfe J.C., Mikheeva L.A., Hagras H., Zabet N.R.	An explainable artificial intelligence approach for decoding the enhancer histone modifications code and identification of novel enhancers in Drosophila	2021	Genome Biology	10.1186/s13059-021-02532-7	Background: Enhancers are non-coding regions of the genome that control the activity of target genes. Recent efforts to identify active enhancers experimentally and in silico have proven effective. While these tools can predict the locations of enhancers with a high degree of accuracy, the mechanisms underpinning the activity of enhancers are often unclear. Results: Using machine learning (ML) an…	New model	Interpretable model	Rule mining	Classification - multiclass	Transparent model	Model-specific	Gene expression patterns	Medical research	Epigenomics	DNA sequence	Design	Implementation	Sciences (biological, chemical, mathematical)
269	Seninge L., Anastopoulos I., Ding H., Stuart J.	VEGA is an interpretable generative model for inferring biological network activity in single-cell transcriptomics	2021	Nature Communications	10.1038/s41467-021-26017-0	Deep learning architectures such as variational autoencoders have revolutionized the analysis of transcriptomics data. However, the latent space of these variational autoencoders offers little to no interpretability. To provide further biological insights, we introduce a novel sparse Variational Autoencoder architecture, VEGA (VAE Enhanced by Gene Annotations), whose decoder wiring mirrors user-p…	New model	Explainable (post-hoc) model	Variational autoencoder	Prediction	Architecture modification	Model-specific	Interaction networks inference	Medical research	Transcriptomics	sc-RNA sequence	Design	Implementation and Concept	Multidisciplinary
270	Zabeti H., Dexter N., Safari A.H., Sedaghat N., Libbrecht M., Chindelevitch L.	INGOT-DR: an interpretable classifier for predicting drug resistance in M. tuberculosis	2021	Algorithms for Molecular Biology	10.1186/s13015-021-00198-1	Motivation: Prediction of drug resistance and identification of its mechanisms in bacteria such as Mycobacterium tuberculosis, the etiological agent of tuberculosis, is a challenging problem. Solving this problem requires a transparent, accurate, and flexible predictive model. The methods currently used for this purpose rarely satisfy all of these criteria. On the one hand, approaches based on te…	New model	Interpretable model	Rule mining	Prediction	Transparent model	Model-specific	Drug response prediction	Medical research	Pharmacogenomics	SNP	Design	Implementation	Information and computing sciences
271	Chereda H., Bleckmann A., Menck K., Perera-Bel J., Stegmaier P., Auer F., Kramer F., Leha A., Beißbarth T.	Explaining decisions of graph convolutional neural networks: patient-specific molecular subnetworks responsible for metastasis prediction in breast cancer	2021	Genome Medicine	10.1186/s13073-021-00845-7	Background: Contemporary deep learning approaches show cutting-edge performance in a variety of complex prediction tasks. Nonetheless, the application of deep learning in healthcare remains limited since deep learning methods are often considered as non-interpretable black-box models. However, the machine learning community made recent elaborations on interpretability methods explaining data poin…	New model	Explainable (post-hoc) model	Convolutional neural network	Prediction	Feature relevance	Model-specific	Cancer detection	Oncology	Epigenomics	Gene expression	Design	Implementation and Concept	Biomedical and clinical sciences
272	Jean-Quartier C., Jeanquartier F., Ridvan A., Kargl M., Mirza T., Stangl T., Markaĉ R., Jurada M., Holzinger A.	Mutation-based clustering and classification analysis reveals distinctive age groups and age-related biomarkers for glioma	2021	BMC Medical Informatics and Decision Making	10.1186/s12911-021-01420-1	Background: Malignant brain tumor diseases exhibit differences within molecular features depending on the patient’s age. Methods: In this work, we use gene mutation data from public resources to explore age specifics about glioma. We use both an explainable clustering as well as classification approach to find and interpret age-based differences in brain tumor diseases. We estimate age clusters a…	New model	Explainable (post-hoc) model	Multiple AI methods	Classification - multiclass	Feature relevance	Model-agnostic	Biomarker identification	Oncology	Epigenomics	Gene mutation	Design	Implementation	Information and computing sciences
273	Liu P., Song J., Lin C.-Y., Akutsu T.	ReCGBM: a gradient boosting-based method for predicting human dicer cleavage sites	2021	BMC Bioinformatics	10.1186/s12859-021-03993-0	Background: Human dicer is an enzyme that cleaves pre-miRNAs into miRNAs. Several models have been developed to predict human dicer cleavage sites, including PHDCleav and LBSizeCleav. Given an input sequence, these models can predict whether the sequence contains a cleavage site. However, these models only consider each sequence independently and lack interpretability. Therefore, it is necessary …	New model	Explainable (post-hoc) model	Gradient boosting	Prediction	Feature relevance	Model-specific	Splice site prediction	Oncology	Epigenomics	RNA sequence	Design	Implementation	Information and computing sciences
274	Xi W., Beer M.A.	Loop competition and extrusion model predicts CTCF interaction specificity	2021	Nature Communications	10.1038/s41467-021-21368-0	Three-dimensional chromatin looping interactions play an important role in constraining enhancer–promoter interactions and mediating transcriptional gene regulation. CTCF is thought to play a critical role in the formation of these loops, but the specificity of which CTCF binding events form loops and which do not is difficult to predict. Loops often have convergent CTCF binding site motif orient…	New model	Interpretable model	Multiple AI methods	Prediction	Transparent model	Model-specific	Gene regulation modeling	Medical research	Epigenomics	3D-Genomic	Design	Implementation	Multidisciplinary
275	Feng J., Zhang H., Li F.	Investigating the relevance of major signaling pathways in cancer survival using a biologically meaningful deep learning model	2021	BMC Bioinformatics	10.1186/s12859-020-03850-6	Background: Survival analysis is an important part of cancer studies. In addition to the existing Cox proportional hazards model, deep learning models have recently been proposed in survival prediction, which directly integrates multi-omics data of a large number of genes using the fully connected dense deep neural network layers, which are hard to interpret. On the other hand, cancer signaling p…	New model	Explainable (post-hoc) model	Deep neural network	Prediction	Feature relevance	Model-agnostic	Survival prediction	Oncology	Epigenomics	Multi-omics	Design	Implementation	Information and computing sciences
276	Tang Y.-C., Gottlieb A.	Explainable drug sensitivity prediction through cancer pathway enrichment	2021	Scientific Reports	10.1038/s41598-021-82612-7	Computational approaches to predict drug sensitivity can promote precision anticancer therapeutics. Generalizable and explainable models are of critical importance for translation to guide personalized treatment and are often overlooked in favor of prediction performance. Here, we propose PathDSP: a pathway-based model for drug sensitivity prediction that integrates chemical structure information…	Existing model	Explainable (post-hoc) model	Artificial neural network	Classification - multiclass	Feature relevance	Model-agnostic	Drug response prediction	Oncology	Multiple	Multi-omics	Design	Implementation	Multidisciplinary
277	Orlenko A., Moore J.H.	A comparison of methods for interpreting random forest models of genetic association in the presence of non-additive interactions	2021	BioData Mining	10.1186/s13040-021-00243-0	Background: Non-additive interactions among genes are frequently associated with a number of phenotypes, including known complex diseases such as Alzheimer’s, diabetes, and cardiovascular disease. Detecting interactions requires careful selection of analytical methods, and some machine learning algorithms are unable or underpowered to detect or model feature interactions that exhibit non-additivi…	Existing model	Explainable (post-hoc) model	Random forest	Classification - binary	Feature relevance	Model-specific	Disease risk prediction	Medical research	Genomics	SNP	Design	Implementation	Information and computing sciences
278	Yap M., Johnston R.L., Foley H., MacDonald S., Kondrashova O., Tran K.A., Nones K., Koufariotis L.T., Bean C., Pearson J.V., Trzaskowski M., Waddell N.	Verifying explainability of a deep learning tissue classifier trained on RNA-seq data	2021	Scientific Reports	10.1038/s41598-021-81773-9	For complex machine learning (ML) algorithms to gain widespread acceptance in decision making, we must be able to identify the features driving the predictions. Explainability models allow transparency of ML algorithms, however their reliability within high-dimensional data is unclear. To test the reliability of the explainability model SHapley Additive exPlanations (SHAP), we developed a convolu…	Existing model	Explainable (post-hoc) model	Convolutional neural network	Classification - multiclass	Feature relevance	Model-agnostic	Cell type prediction	Medical research	Transcriptomics	RNA sequence	Design	Implementation	Multidisciplinary
279	Zhu X., Huang J., Huang S., Wen Y., Lan X., Wang X., Lu C., Wang Z., Fan N., Shang D.	Combining Metabolomics and Interpretable Machine Learning to Reveal Plasma Metabolic Profiling and Biological Correlates of Alcohol-Dependent Inpatients: What About Tryptophan Metabolism Regulation?	2021	Frontiers in Molecular Biosciences	10.3389/fmolb.2021.760669	Alcohol dependence (AD) is a condition of alcohol use disorder in which the drinkers frequently develop emotional symptoms associated with a continuous alcohol intake. AD characterized by metabolic disturbances can be quantitatively analyzed by metabolomics to identify the alterations in metabolic pathways. This study aimed to: i) compare the plasma metabolic profiling between healthy and AD-diag…	New model	Interpretable model	Decision tree	Classification - multiclass	Transparent model	Model-specific	Gene expression patterns	Gastroenterology	Metabolomics	Gene expression	Design	Implementation	Sciences (biological, chemical, mathematical)
280	Lenhof K., Gerstner N., Kehl T., Eckhart L., Schneider L., Lenhof H.-P.	MERIDA: a novel Boolean logic-based integer linear program for personalized cancer therapy	2021	Bioinformatics	10.1093/bioinformatics/btab546	Motivation: A major goal of personalized medicine in oncology is the optimization of treatment strategies given measurements of the genetic and molecular profiles of cancer cells. To further our knowledge on drug sensitivity, machine learning techniques are commonly applied to cancer cell line panels. Results: We present a novel integer linear programming formulation, called MEthod for Rule Ident…	New model	Interpretable model	Statistics-based approach	Classification - binary	Transparent model	Model-specific	Drug response prediction	Oncology	Genomics	Multi-omics	Design	Implementation	Information and computing sciences
281	Pang Y., Yao L., Jhong J.-H., Wang Z., Lee T.-Y.	AVPIden: a new scheme for identification and functional prediction of antiviral peptides based on machine learning approaches	2021	Briefings in Bioinformatics	10.1093/bib/bbab263	Antiviral peptide (AVP) is a kind of antimicrobial peptide (AMP) that has the potential ability to fight against virus infection. Machine learning-based prediction with a computational biology approach can facilitate the development of the novel therapeutic agents. In this study, we proposed a double-stage classification scheme, named AVPIden, for predicting the AVPs and their functional activiti…	Existing model	Explainable (post-hoc) model	Random forest	Classification - multiclass	Feature relevance	Model-agnostic	Protein structure prediction	Clinical laboratory sciences	Proteomics	Proteomic	Design	Implementation	Information and computing sciences
282	Withnell E., Zhang X., Sun K., Guo Y.	XOmiVAE: an interpretable deep learning model for cancer classification using high-dimensional omics data	2021	Briefings in Bioinformatics	10.1093/bib/bbab315	The lack of explainability is one of the most prominent disadvantages of deep learning applications in omics. This 'black box' problem can undermine the credibility and limit the practical implementation of biomedical deep learning models. Here we present XOmiVAE, a variational autoencoder (VAE)-based interpretable deep learning model for cancer classification using high-dimensional omics data. X…	Existing model	Explainable (post-hoc) model	Variational autoencoder	Classification - multiclass	Feature relevance	Model-agnostic	Cancer type classification	Oncology	Genomics	Gene expression	Design	Implementation	Information and computing sciences
283	Park S., Huang E., Ahn T.	Classification and functional analysis between cancer and normal tissues using explainable pathway deep learning through RNA-sequencing gene expression	2021	International Journal of Molecular Sciences	10.3390/ijms222111531	Deep learning has proven advantageous in solving cancer diagnostic or classification problems. However, it cannot explain the rationale behind human decisions. Biological pathway databases provide well-studied relationships between genes and their pathways. As pathways comprise knowledge frameworks widely used by human researchers, representing gene-to-pathway relationships in deep learning struc…	New model	Explainable (post-hoc) model	Deep neural network	Classification - multiclass	Feature relevance	Model-specific	Cancer type classification	Oncology	Transcriptomics	RNA sequence	Design	Implementation	Sciences (biological, chemical, mathematical)
284	Dasari C.M., Amilpur S., Bhukya R.	Exploring variable-length features (motifs) for predicting binding sites through interpretable deep neural networks	2021	Engineering Applications of Artificial Intelligence	10.1016/j.engappai.2021.104485	Transcription factor binding sites (TFBS) and RNA-binding proteins (RBP) plays a key role in gene regulation, transcription, RNA editing. Identifying and locating these potential sites is essential for detecting pathogenic variation in many biological processes. Some portions of binding sites are recognized by biological experiments that are time-intensive and expensive. Many computational approa…	New model	Explainable (post-hoc) model	Deep neural network	Prediction	Feature relevance	Model-specific	Binding site prediction	Medical research	Genomics	DNA sequence	Design	Implementation	Multidisciplinary
285	Fountain-Jones N.M., Kozakiewicz C.P., Forester B.R., Landguth E.L., Carver S., Charleston M., Gagne R.B., Greenwell B., Kraberger S., Trumbo D.R., Mayer M., Clark N.J., Machado G.	MrIML: Multi-response interpretable machine learning to model genomic landscapes	2021	Molecular Ecology Resources	10.1111/1755-0998.13495	We introduce a new R package “MrIML” (“Mister iml”; Multi-response Interpretable Machine Learning). MrIML provides a powerful and interpretable framework that enables users to harness recent advances in machine learning to quantify multilocus genomic relationships, to identify loci of interest for future landscape genetics studies, and to gain new insights into adaptation across environmental gra…	New model	Explainable (post-hoc) model	Multiple AI methods	Prediction and Classification	Visual explanation	Model-specific	Gene expression patterns	Medical research	Genomics	Multi-omics	Design	Implementation and Concept	Sciences (biological, chemical, mathematical)
286	Hasan M.M., Alam M.A., Shoombuatong W., Deng H.-W., Manavalan B., Kurata H.	NeuroPred-FRL: An interpretable prediction model for identifying neuropeptide using feature representation learning	2021	Briefings in Bioinformatics	10.1093/bib/bbab167	Neuropeptides (NPs) are the most versatile neurotransmitters in the immune systems that regulate various central anxious hormones. An efficient and effective bioinformatics tool for rapid and accurate large-scale identification of NPs is critical in immunoinformatics, which is indispensable for basic research and drug development. Although a few NP prediction tools have been developed, it is mand…	Existing model	Explainable (post-hoc) model	Multiple AI methods	Prediction	Feature relevance	Model-agnostic	Protein localization prediction	Neurology	Proteomics	Proteomic	Design	Implementation	Information and computing sciences
287	Karim A., Su Z., West P.K., Keon M., The Nygc Als Consortium, Shamsani J., Brennan S., Wong T., Milicevic O., Teunisse G., Rad H.N., Sattar A.	Molecular Classification and Interpretation of Amyotrophic Lateral Sclerosis Using Deep Convolution Neural Networks and Shapley Values	2021	Genes	10.3390/genes12111754	Amyotrophic lateral sclerosis (ALS) is a prototypical neurodegenerative disease characterized by progressive degeneration of motor neurons to severely effect the functionality to control voluntary muscle movement. Most of the non-additive genetic aberrations responsible for ALS make its molecular classification very challenging along with limited sample size, curse of dimensionality, class imbala…	Existing model	Explainable (post-hoc) model	Convolutional neural network	Classification - binary	Visual explanation	Model-agnostic	Disease severity prediction	Neurology	Transcriptomics	Gene expression	Design	Implementation	Sciences (biological, chemical, mathematical)
288	Sledzieski S., Singh R., Cowen L., Berger B.	D-SCRIPT translates genome to phenome with sequence-based, structure-aware, genome-scale predictions of protein-protein interactions	2021	Cell Systems	10.1016/j.cels.2021.08.010	We combine advances in neural language modeling and structurally motivated design to develop D-SCRIPT, an interpretable and generalizable deep-learning model, which predicts interaction between two proteins using only their sequence and maintains high accuracy with limited training data and across species. We show that a D-SCRIPT model trained on 38,345 human PPIs enables significantly improved f…	New model	Interpretable model	Artificial neural network	Prediction	Architecture modification	Model-specific	Protein localization prediction	Medical research	Proteomics	Proteomic	Design	Implementation	Sciences (biological, chemical, mathematical)
289	Vibert J., Pierron G., Benoist C., Gruel N., Guillemot D., Vincent-Salomon A., Le Tourneau C., Livartowski A., Mariani O., Baulande S., Bidard F.-C., Delattre O., Waterfall J.J., Watson S.	Identification of Tissue of Origin and Guided Therapeutic Applications in Cancers of Unknown Primary Using Deep Learning and RNA Sequencing (TransCUPtomics)	2021	Journal of Molecular Diagnostics	10.1016/j.jmoldx.2021.07.009	Cancers of unknown primary (CUP) are metastatic cancers for which the primary tumor is not found despite thorough diagnostic investigations. Multiple molecular assays have been proposed to identify the tissue of origin (TOO) and inform clinical care; however, none has been able to combine accuracy, interpretability, and easy access for routine use. We developed a classifier tool based on the trai…	New model	Interpretable model	Variational autoencoder	Classification - multiclass	Simplification	Model-specific	Cell type prediction	Oncology	Transcriptomics	RNA sequence	Design	Implementation	Sciences (biological, chemical, mathematical)
290	Gupta A., Kulkarni M., Mukherjee A.	Accurate prediction of B-form/A-form DNA conformation propensity from primary sequence: A machine learning and free energy handshake	2021	Patterns	10.1016/j.patter.2021.100329	DNA carries the genetic code of life, with different conformations associated with different biological functions. Predicting the conformation of DNA from its primary sequence, although desirable, is a challenging problem owing to the polymorphic nature of DNA. We have deployed a host of machine learning algorithms, including the popular state-of-the-art LightGBM (a gradient boosting model), for …	Existing model	Explainable (post-hoc) model	Multiple AI methods	Prediction	Feature relevance	Model-agnostic	Biomarker identification	Medical research	Genomics	DNA sequence	Design	Implementation	Information and computing sciences
291	Danis D., Jacobsen J.O.B., Carmody L.C., Gargano M.A., McMurry J.A., Hegde A., Haendel M.A., Valentini G., Smedley D., Robinson P.N.	Interpretable prioritization of splice variants in diagnostic next-generation sequencing	2021	American Journal of Human Genetics	10.1016/j.ajhg.2021.06.014	A critical challenge in genetic diagnostics is the computational assessment of candidate splice variants, specifically the interpretation of nucleotide changes located outside of the highly conserved dinucleotide sequences at the 5′ and 3′ ends of introns. To address this gap, we developed the Super Quick Information-content Random-forest Learning of Splice variants (SQUIRLS) algorithm. SQUIRLS g…	New model	Explainable (post-hoc) model	Random forest	Prediction	Feature relevance	Model-specific	Splice site prediction	Medical research	Genomics	DNA sequence	Mixed methods	Implementation	Sciences (biological, chemical, mathematical)
292	Mieth B., Rozier A., Rodriguez J.A., Höhne M.M.C., Görnitz N., Müller K.-R.	DeepCOMBI: Explainable artificial intelligence for the analysis and discovery in genome-wide association studies	2021	NAR Genomics and Bioinformatics	10.1093/nargab/lqab065	Deep learning has revolutionized data science in many fields by greatly improving prediction performances in comparison to conventional approaches. Recently, explainable artificial intelligence has emerged as an area of research that goes beyond pure prediction improvement by extracting knowledge from deep learning methodologies through the interpretation of their results. We investigate such exp…	Existing model	Explainable (post-hoc) model	Deep neural network	Prediction	Feature relevance	Model-agnostic	DNA variant detection	Medical research	Genomics	SNP	Design	Implementation	Information and computing sciences
293	Wu W., Liu Z., Ma X.	JSRC: A flexible and accurate joint learning algorithm for clustering of single-cell RNA-sequencing data	2021	Briefings in Bioinformatics	10.1093/bib/bbaa433	Single-cell RNA-sequencing (scRNA-seq) explores the transcriptome of genes at cell level, which sheds light on revealing the heterogeneity and dynamics of cell populations. Advances in biotechnologies make it possible to generate scRNA-seq profiles for large-scale cells, requiring effective and efficient clustering algorithms to identify cell types and informative genes. Although great efforts ha…	Existing model	Interpretable model	Clustering algorithm	Clustering	Transparent model	Model-specific	Cell type prediction	Clinical laboratory sciences	Transcriptomics	sc-RNA sequence	Design	Implementation	Information and computing sciences
294	Zhang Z., Liu Z.-P.	Robust biomarker discovery for hepatocellular carcinoma from high-throughput data by multiple feature selection methods	2021	BMC Medical Genomics	10.1186/s12920-021-00957-4	Background: Hepatocellular carcinoma (HCC) is one of the most common cancers. The discovery of specific genes severing as biomarkers is of paramount significance for cancer diagnosis and prognosis. The high-throughput omics data generated by the cancer genome atlas (TCGA) consortium provides a valuable resource for the discovery of HCC biomarker genes. Numerous methods have been proposed to selec…	New model	Explainable (post-hoc) model	Linear/Logistic regression	Classification - binary	Feature relevance	Model-specific	Biomarker identification	Oncology	Transcriptomics	RNA sequence	Design	Implementation	Sciences (biological, chemical, mathematical)
295	Hammelman J., Gifford D.K.	Discovering differential genome sequence activity with interpretable and efficient deep learning	2021	PLoS Computational Biology	10.1371/journal.pcbi.1009282	Discovering sequence features that differentially direct cells to alternate fates is key to understanding both cellular development and the consequences of disease related mutations. We introduce Expected Pattern Effect and Differential Expected Pattern Effect, two black-box methods that can interpret genome regulatory sequences for cell type-specific or condition specific patterns. We show that …	New model	Explainable (post-hoc) model	Multiple AI methods	Prediction	Feature relevance	Model-specific	Binding site prediction	Medical research	Genomics	DNA sequence	Design	Implementation and Concept	Information and computing sciences
296	Moon S., Lee H.	JDSNMF: Joint deep semi-non-negative matrix factorization for learning integrative representation of molecular signals in Alzheimer’s disease	2021	Journal of Personalized Medicine	10.3390/jpm11080686	High dimensional multi-omics data integration can enhance our understanding of the complex biological interactions in human diseases. However, most studies involving unsupervised integration of multi-omics data focus on linear integration methods. In this study, we propose a joint deep semi-non-negative matrix factorization (JDSNMF) model, which uses a hierarchical non-linear feature extraction a…	Existing model	Explainable (post-hoc) model	Deep neural network	Classification - multiclass	Local explanation	Model-agnostic	Disease risk prediction	Medical research	Genomics	Gene expression	Design	Implementation	Biomedical and clinical sciences
297	Modhukur V., Sharma S., Mondal M., Lawarde A., Kask K., Sharma R., Salumets A.	Machine learning approaches to classify primary and metastatic cancers using tissue of origin-based dna methylation profiles	2021	Cancers	10.3390/cancers13153768	Metastatic cancers account for up to 90% of cancer-related deaths. The clear differentiation of metastatic cancers from primary cancers is crucial for cancer type identification and developing targeted treatment for each cancer type. DNA methylation patterns are suggested to be an intriguing target for cancer prediction and are also considered to be an important mediator for the transition to met…	Existing model	Explainable (post-hoc) model	Multiple AI methods	Classification - binary	Local explanation	Model-agnostic	Cancer type classification	Oncology	Genomics	Gene expression	Design	Implementation	Sciences (biological, chemical, mathematical)
298	Bourgeais V., Zehraoui F., Ben Hamdoune M., Hanczar B.	Deep GONet: self-explainable deep neural network based on Gene Ontology for phenotype prediction from gene expression data	2021	BMC Bioinformatics	10.1186/s12859-021-04370-7	Background: With the rapid advancement of genomic sequencing techniques, massive production of gene expression data is becoming possible, which prompts the development of precision medicine. Deep learning is a promising approach for phenotype prediction (clinical diagnosis, prognosis, and drug response) based on gene expression profile. Existing deep learning models are usually considered as blac…	New model	Interpretable model	Deep neural network	Prediction	Architecture modification	Model-specific	Phenotype association	Oncology	Genomics	Gene expression	Design	Implementation	Information and computing sciences
299	Koo P.K., Majdandzic A., Ploenzke M., Anand P., Paul S.B.	Global importance analysis: An interpretability method to quantify importance of genomic features in deep neural networks	2021	PLoS Computational Biology	10.1371/journal.pcbi.1008925	Deep neural networks have demonstrated improved performance at predicting the sequence specificities of DNA- and RNA-binding proteins compared to previous methods that rely on k-mers and position weight matrices. To gain insights into why a DNN makes a given prediction, model interpretability methods, such as attribution methods, can be employed to identify motif-like representations along a give…	New model	Explainable (post-hoc) model	Convolutional neural network	Classification - multiclass	Feature relevance	Model-agnostic	Protein structure prediction	Medical research	Transcriptomics	RNA sequence	Design	Implementation and Concept	Information and computing sciences
300	Sruthi C.K., Prakash M.K.	Disentangling the Contribution of Each Descriptive Characteristic of Every Single Mutation to Its Functional Effects	2021	Journal of Chemical Information and Modeling	10.1021/acs.jcim.0c01223	Mutational effects predictions continue to improve in accuracy as advanced artificial intelligence (AI) algorithms are trained on exhaustive experimental data. The next natural questions to ask are if it is possible to gain insights into which attribute of the mutation contributes how much to the mutational effects and if one can develop universal rules for mapping the descriptors to mutational e…	Existing model	Explainable (post-hoc) model	Gradient boosting	Prediction	Feature relevance	Model-agnostic	Protein structure prediction	Medical research	Proteomics	Proteomic	Design	Implementation	Sciences (biological, chemical, mathematical)
301	Cai L., Ren X., Fu X., Peng L., Gao M., Zeng X.	IEnhancer-XG: Interpretable sequence-based enhancers and their strength predictor	2021	Bioinformatics	10.1093/bioinformatics/btaa914	Motivation: Enhancers are non-coding DNA fragments with high position variability and free scattering. They play an important role in controlling gene expression. As machine learning has become more widely used in identifying enhancers, a number of bioinformatic tools have been developed. Although several models for identifying enhancers and their strengths have been proposed, their accuracy and …	Existing model	Explainable (post-hoc) model	Gradient boosting	Classification - multiclass	Feature relevance	Model-agnostic	Biomarker identification	Medical research	Genomics	DNA sequence	Design	Implementation	Information and computing sciences
302	Jin T., Nguyen N.D., Talos F., Wang D.	ECMarker: Interpretable machine learning model identifies gene expression biomarkers predicting clinical outcomes and reveals molecular mechanisms of human disease in early stages	2021	Bioinformatics	10.1093/bioinformatics/btaa935	Motivation: Gene expression and regulation, a key molecular mechanism driving human disease development, remains elusive, especially at early stages. Integrating the increasing amount of population-level genomic data and understanding gene regulatory mechanisms in disease development are still challenging. Machine learning has emerged to solve this, but many machine learning methods were typicall…	New model	Interpretable model	Artificial neural network	Classification - multiclass	Architecture modification	Model-specific	Survival prediction	Oncology	Genomics	Gene expression	Design	Implementation	Information and computing sciences
303	Michiels M., Larrañaga P., Bielza C.	BayeSuites: An open web framework for massive Bayesian networks focused on neuroscience	2021	Neurocomputing	10.1016/j.neucom.2020.11.066	BayeSuites is the first web framework for learning, visualizing, and interpreting Bayesian networks (BNs) that can scale to tens of thousands of nodes while providing fast and friendly user experience. All the necessary features that enable this are reviewed in this paper; these features include scalability, extensibility, interoperability, ease of use, and interpretability. Scalability is the ke…	New model	Explainable (post-hoc) model	Bayesian network	Classification - multiclass	Visual explanation	Model-specific	Gene expression patterns	Medical research	Transcriptomics	Gene expression	Design	Implementation and Concept	Information and computing sciences
304	Farouq M.W., Boulila W., Hussain Z., Rashid A., Shah M., Hussain S., Ng N., Ng D., Hanif H., Shaikh M.G., Sheikh A., Hussain A.	A novel coupled reaction-diffusion system for explainable gene expression profiling	2021	Sensors	10.3390/s21062190	Machine learning (ML)-based algorithms are playing an important role in cancer diagnosis and are increasingly being used to aid clinical decision-making. However, these commonly op-erate as ‘black boxes’ and it is unclear how decisions are derived. Recently, techniques have been applied to help us understand how specific ML models work and explain the rational for outputs. This study aims to dete…	New model	Interpretable model	Statistics-based approach	Classification - multiclass	Transparent model	Model-specific	Gene expression patterns	Oncology	Transcriptomics	Gene expression	Design	Implementation	Multidisciplinary
305	Bartoszewicz J.M., Seidel A., Renard B.Y.	Interpretable detection of novel human viruses from genome sequencing data	2021	NAR Genomics and Bioinformatics	10.1093/nargab/lqab004	Viruses evolve extremely quickly, so reliable methods for viral host prediction are necessary to safeguard biosecurity and biosafety alike. Novel human-infecting viruses are difficult to detect with standard bioinformatics workflows. Here, we predict whether a virus can infect humans directly from next-generation sequencing reads. We show that deep neural architectures significantly outperform bo…	Existing model	Explainable (post-hoc) model	Multiple AI methods	Classification - multiclass	Visual explanation	Model-agnostic	Disease risk prediction	Clinical laboratory sciences	Genomics	DNA sequence	Design	Implementation	Information and computing sciences
306	Espinoza J.L., Dupont C.L., O’Rourke A., Beyhan S., Morales P., Spoering A., Meyer K.J., Chan A.P., Choi Y., Nierman W.C., Lewis K., Nelson K.E.	Predicting antimicrobial mechanism-of-action from transcriptomes: A generalizable explainable artificial intelligence approach	2021	PLoS Computational Biology	10.1371/journal.pcbi.1008857	To better combat the expansion of antibiotic resistance in pathogens, new compounds, particularly those with novel mechanisms-of-action [MOA], represent a major research priority in biomedical science. However, rediscovery of known antibiotics demonstrates a need for approaches that accurately identify potential novelty with higher throughput and reduced labor. Here we describe an explainable art…	New model	Interpretable model	Decision tree	Classification - multiclass	Transparent model	Model-specific	Drug response prediction	Clinical laboratory sciences	Transcriptomics	RNA sequence	Design	Implementation	Information and computing sciences
307	Tian T., Li S., Lang P., Zhao D., Zeng J.	Full-length ribosome density prediction by a multi-input and multi-output model	2021	PLoS Computational Biology	10.1371/JOURNAL.PCBI.1008842	Translation elongation is regulated by a series of complicated mechanisms in both prokaryotes and eukaryotes. Although recent advance in ribosome profiling techniques has enabled one to capture the genome-wide ribosome footprints along transcripts at codon resolution, the regulatory codes of elongation dynamics are still not fully understood. Most of the existing computational approaches for mode…	New model	Explainable (post-hoc) model	Statistics-based approach	Prediction and Classification	Feature relevance	Model-specific	Biomarker identification	Clinical laboratory sciences	Transcriptomics	RNA sequence	Design	Implementation	Information and computing sciences
308	Li F., Chen J., Ge Z., Wen Y., Yue Y., Hayashida M., Baggag A., Bensmail H., Song J.	Computational prediction and interpretation of both general and specific types of promoters in Escherichia coli by exploiting a stacked ensemble-learning framework	2021	Briefings in Bioinformatics	10.1093/bib/bbaa049	Promoters are short consensus sequences of DNA, which are responsible for transcription activation or the repression of all genes. There are many types of promoters in bacteria with important roles in initiating gene transcription. Therefore, solving promoter-identification problems has important implications for improving the understanding of their functions. To this end, computational methods t…	Existing model	Explainable (post-hoc) model	Multiple AI methods	Classification - binary	Feature relevance	Model-specific	Cell type prediction	Infectious disease	Genomics	DNA sequence	Design	Implementation and Concept	Information and computing sciences
309	Garbulowski M., Smolinska K., Diamanti K., Pan G., Maqbool K., Feuk L., Komorowski J.	Interpretable Machine Learning Reveals Dissimilarities Between Subtypes of Autism Spectrum Disorder	2021	Frontiers in Genetics	10.3389/fgene.2021.618277	Autism spectrum disorder (ASD) is a heterogeneous neuropsychiatric disorder with a complex genetic background. Analysis of altered molecular processes in ASD patients requires linear and nonlinear methods that provide interpretable solutions. Interpretable machine learning provides legible models that allow explaining biological mechanisms and support analysis of clinical subgroups. In this work,…	Existing model	Interpretable model	Rule mining	Classification - multiclass	Transparent model	Model-specific	Disease severity prediction	Neurology	Genomics	Gene expression	Design	Implementation and Concept	Sciences (biological, chemical, mathematical)
310	Consiglio A., Casalino G., Castellano G., Grillo G., Perlino E., Vessio G., Licciulli F.	Explaining ovarian cancer gene expression profiles with fuzzy rules and genetic algorithms	2021	Electronics (Switzerland)	10.3390/electronics10040375	The analysis of gene expression data is a complex task, and many tools and pipelines are available to handle big sequencing datasets for case-control (bivariate) studies. In some cases, such as pilot or exploratory studies, the researcher needs to compare more than two groups of samples consisting of a few replicates. Both standard statistical bioinformatic pipelines and innovative deep learning …	New model	Explainable (post-hoc) model	Rule mining	Classification - multiclass	Transparent model	Model-specific	Disease severity prediction	Oncology	Genomics	Gene expression	Design	Implementation and Concept	Multidisciplinary
311	Sehanobish A., Ravindra N., van Dijk D.	Gaining Insight into SARS-CoV-2 Infection and COVID-19 Severity Using Self-supervised Edge Features and Graph Neural Networks	2021	35th AAAI Conference on Artificial Intelligence, AAAI 2021		A molecular and cellular understanding of how SARS-CoV-2 variably infects and causes severe COVID-19 remains a bottleneck in developing interventions to end the pandemic. We sought to use deep learning (DL) to study the biology of SARS-CoV-2 infection and COVID-19 severity by identifying transcriptomic patterns and cell types associated with SARS-CoV-2 infection and COVID-19 severity. To do this,…	New model	Explainable (post-hoc) model	Graph neural network	Classification - binary	Feature relevance	Model-specific	Disease severity prediction	Infectious disease	Transcriptomics	RNA sequence	Design	Implementation and Concept	Information and computing sciences
312	Zhang Y., Wang Z., Liu Y., Lu L., Tan X., Zou Q.	By hybrid neural networks for prediction and interpretation of transcription factor binding sites based on multi-omics	2021	Proceedings - 2021 IEEE International Conference on Bioinformatics and Biomedicine, BIBM 2021	10.1109/BIBM52615.2021.9669387	Transcription factors (TFs) binding sites prediction and analysis are vital for comprehending cis-regulatory mechanisms. Recently, several deep learning-based methods have shown outstanding performance on TFs binding sites (TFBSs) recognition by leveraging solely base-pair arrangement of regulatory sequences. Except for the aforementioned genomic features, the epigenomics signature represented by…	New model	Explainable (post-hoc) model	Multiple AI methods	Classification - binary	Visual explanation	Model-specific	Binding site prediction	Clinical laboratory sciences	Genomics	DNA sequence	Design	Implementation and Concept	Information and computing sciences
313	Xing X., Yang F., Li H., Zhang J., Zhao Y., Gao M., Huang J., Yao J.	An Interpretable Multi-Level Enhanced Graph Attention Network for Disease Diagnosis with Gene Expression Data	2021	Proceedings - 2021 IEEE International Conference on Bioinformatics and Biomedicine, BIBM 2021	10.1109/BIBM52615.2021.9669621	Clinical omics, especially gene expression data, have been widely studied and successfully applied for disease diagnosis using machine learning techniques. As genes often work interactively rather than individually, investigating co-functional gene modules can improve our understanding of disease mechanisms and facilitate disease state prediction. To this end, we in this paper propose a novel Mul…	New model	Explainable (post-hoc) model	Graph neural network	Classification - multiclass	Feature relevance	Model-specific	Disease risk prediction	Neurology	Transcriptomics	RNA sequence	Design	Implementation and Concept	Information and computing sciences
314	Ramos B., Pereira T., Moranguinho J., Morgado J., Costa J.L., Oliveira H.P.	An Interpretable Approach for Lung Cancer Prediction and Subtype Classification using Gene Expression	2021	Proceedings of the Annual International Conference of the IEEE Engineering in Medicine and Biology Society, EMBS	10.1109/EMBC46164.2021.9630775	Lung cancer is the deadliest form of cancer, accounting for 20% of total cancer deaths. It represents a group of histologically and molecularly heterogeneous diseases even within the same histological subtype. Moreover, accurate histological subtype diagnosis influences the specific subtype's target genes, which will help define the treatment plan to target those genes in therapy. Deep learning (…	Existing model	Explainable (post-hoc) model	Gradient boosting	Classification - multiclass	Feature relevance	Model-agnostic	Cancer type classification	Oncology	Transcriptomics	sc-RNA sequence	Design	Implementation and Concept	Engineering
315	Da Silva P.N., Plastino A., Fabris F., Freitas A.A.	A Novel Feature Selection Method for Uncertain Features: An Application to the Prediction of Pro-/Anti-Longevity Genes	2021	IEEE/ACM Transactions on Computational Biology and Bioinformatics	10.1109/TCBB.2020.2988450	Understanding the ageing process is a very challenging problem for biologists. To help in this task, there has been a growing use of classification methods (from machine learning) to learn models that predict whether a gene influences the process of ageing or promotes longevity. One type of predictive feature often used for learning such classification models is Protein-Protein Interaction (PPI) …	New model	Interpretable model	Multiple AI methods	Classification - binary	Simplification	Model-agnostic	Gene regulation modeling	Clinical laboratory sciences	Genomics	Gene expression	Design	Implementation and Concept	Information and computing sciences
316	Luo Y., Mao C.	PANTHER: Pathway Augmented Nonnegative Tensor Factorization for HighER-order Feature Learning	2021	35th AAAI Conference on Artificial Intelligence, AAAI 2021		Genetic pathways usually encode molecular mechanisms that can inform targeted interventions. It is often challenging for existing machine learning approaches to jointly model genetic pathways (higher-order features) and variants (atomic features), and present to clinicians interpretable models. In order to build more accurate and better interpretable machine learning models for genetic medicine, …	New model	Interpretable model	Linear/Logistic regression	Classification - multiclass	Architecture modification	Model-specific	Disease risk prediction	Clinical laboratory sciences	Genomics	Gene expression	Design	Implementation and Concept	Information and computing sciences
317	Razzaq M., Goumidi L., Iglesias M.-J., Munsch G., Bruzelius M., Ibrahim-Kosta M., Butler L., Odeberg J., Morange P.-E., Tregouet D.A.	Explainable Artificial Neural Network for Recurrent Venous Thromboembolism Based on Plasma Proteomics	2021	Lecture Notes in Computer Science (including subseries Lecture Notes in Artificial Intelligence and Lecture Notes in Bioinformatics)	10.1007/978-3-030-85633-5_7	Venous thromboembolism (VTE) is the third most common cardiovascular disease, affecting ∼ 1,000,000 individuals each year in Europe. VTE is characterized by an annual recurrent rate of ∼ 6%, and ∼ 30% of patients with unprovoked VTE will face a recurrent event after a six-month course of anticoagulant treatment. Even if guidelines recommend life-long treatment for these patients, about ∼ 70% of t…	Existing model	Explainable (post-hoc) model	Artificial neural network	Classification - binary	Feature relevance	Model-agnostic	Biomarker identification	Cardiology	Proteomics	Proteomic	Design	Implementation and Concept	Information and computing sciences
318	Yousef M., Sayıcı A., Bakir-Gungor B.	Integrating Gene Ontology Based Grouping and Ranking into the Machine Learning Algorithm for Gene Expression Data Analysis	2021	Communications in Computer and Information Science	10.1007/978-3-030-87101-7_20	Recent advances in the high throughput technologies resulted in the production of large gene expression data sets for several phenotypes. Via comparing the gene expression levels under different conditions, such as disease vs. control, treated vs. not treated, drug A vs. drug B, etc., one could identify biomarkers. As opposed to traditional gene selection approaches, integrative gene selection ap…	New model	Interpretable model	Random forest	Clustering	Architecture modification	Model-specific	Gene expression patterns	Clinical laboratory sciences	Genomics	Gene expression	Design	Implementation and Concept	Information and computing sciences
319	Reder G.K., Young A., Altosaar J., Rajniak J., Elhadad N., Fischbach M., Holmes S.	Supervised topic modeling for predicting molecular substructure from mass spectrometry	2021	F1000Research	10.12688/f1000research.52549.1	Small-molecule metabolites are principal actors in myriad phenomena across biochemistry and serve as an important source of biomarkers and drug candidates. Given a sample of unknown composition, identifying the metabolites present is difficult given the large number of small molecules both known and yet to be discovered. Even for biofluids such as human blood, building reliable ways of identifyin…	New model	Interpretable model	Bayesian network	Classification - multiclass	Transparent model	Model-specific	Chromosome structure detection	Clinical laboratory sciences	Metabolomics	DNA sequence	Design	Implementation and Concept	Multidisciplinary
320	Zhao L., Dong Q., Luo C., Wu Y., Bu D., Qi X., Luo Y., Zhao Y.	DeepOmix: A scalable and interpretable multi-omics deep learning framework and application in cancer survival analysis	2021	Computational and Structural Biotechnology Journal	10.1016/j.csbj.2021.04.067	Integrative analysis of multi-omics data can elucidate valuable insights into complex molecular mechanisms for various diseases. However, due to their different modalities and high dimension, utilizing and integrating different types of omics data suffers from great challenges. There is an urgent need to develop a powerful method to improve survival prediction and detect functional gene modules f…	New model	Interpretable model	Convolutional neural network	Classification - binary	Architecture modification	Model-specific	Survival prediction	Oncology	Multiple	Multi-omics	Design	Implementation and Concept	Sciences (biological, chemical, mathematical)
321	Zhang G., Zeng T., Dai Z., Dai X.	Prediction of CRISPR/Cas9 single guide RNA cleavage efficiency and specificity by attention-based convolutional neural networks	2021	Computational and Structural Biotechnology Journal	10.1016/j.csbj.2021.03.001	CRISPR/Cas9 is a preferred genome editing tool and has been widely adapted to ranges of disciplines, from molecular biology to gene therapy. A key prerequisite for the success of CRISPR/Cas9 is its capacity to distinguish between single guide RNAs (sgRNAs) on target and homologous off-target sites. Thus, optimized design of sgRNAs by maximizing their on-target activity and minimizing their potent…	New model	Interpretable model	Convolutional neural network	Classification - binary	Architecture modification	Model-specific	Splice site prediction	Clinical laboratory sciences	Transcriptomics	RNA sequence	Design	Implementation and Concept	Sciences (biological, chemical, mathematical)
322	Zhang H, Chen Y, Li F.	Predicting Anticancer Drug Response With Deep Learning Constrained by Signaling Pathways	2021	Frontiers in Bioinformatics	10.3389/fbinf.2021.639349		New model	Interpretable model	Deep neural network	Prediction	Architecture modification	Model-specific	Drug response prediction	Clinical laboratory sciences	Multiple	Multi-omics	Design	Implementation and Concept	Biomedical and clinical sciences
323	Bugnon LA, Raad J, Merino GA, Yones C, Ariel F, Milone DH, Stegmayer G.	Deep Learning for the discovery of new pre-miRNAs: Helping the fight against COVID-19	2021	Machine Learning with Applications	10.1016/j.mlwa.2021.100150		New model	Explainable (post-hoc) model	Support vector machine	Prediction	Feature relevance	Model-agnostic	miRNA detection	Infectious disease	Transcriptomics	RNA sequence	Design	Implementation and Concept	Information and computing sciences
324	Timilsina M, Buosi S, Fey D, Janik A, Torrente M, Provencio M, Bermu Dez AC, Carcereny E, Costabello L, Abreu DRI, Cobo M, Castro RLP, Bernabe R, Guirado DM, Minervini P, Nova Cˇek VI.	Integration of Clinical Information and Imputed Aneuploidy Scores to Enhance Relapse Prediction in Early Stage Lung Cancer Patients	2023	AMIA Annu Symp Proc			Existing model	Explainable (post-hoc) model	Multiple AI methods	Classification - multiclass	Feature relevance	Model-agnostic	Cancer detection	Oncology	Genomics	Gene mutation	Design	Implementation and Concept	Information and computing sciences
325	Nguyen AP, Moreno DL, Le-Bel N, Rodríguez Martínez M.	MonoNet: enhancing interpretability in neural networks via monotonic features	2023	Bioinformatics Advances	10.1093/bioadv/vbad016		New model	Interpretable model	Deep neural network	Classification - multiclass	Architecture modification	Model-specific	Cell type prediction	Clinical laboratory sciences	Transcriptomics	sc-RNA sequence	Design	Implementation and Concept	Information and computing sciences
326	Tang X, Zhang J, He Y, Zhang X, Lin Z, Partarrieu S, Hanna EB, Ren Z, Shen H, Yang Y, Wang X, Li N, Ding J, Liu J.	Explainable multi-task learning for multi-modality biological data analysis	2023	Nature Communications	10.1038/s41467-023-37477-x		Existing model	Explainable (post-hoc) model	Transformer	Clustering	Feature relevance	Model-agnostic	Interaction networks inference	Medical research	Multiple	Multi-omics	Design	Implementation	Multidisciplinary
327	Ru, DL; Li, JC; Xie, OY; Peng, LL; Jiang, H; Qiu, R	Explainable artificial intelligence based on feature optimization for age at onset prediction of spinocerebellar ataxia type 3	2022	Frontiers in Neuroinformatics	10.3389/fninf.2022.978630	Existing treatments can only delay the progression of spinocerebellar ataxia type 3/Machado-Joseph disease (SCA3/MJD) after onset, so the prediction of the age at onset (AAO) can facilitate early intervention and follow-up to improve treatment efficacy. The objective of this study was to develop an explainable artificial intelligence (XAI) based on feature optimization to provide an interpretable…	Existing model	Explainable (post-hoc) model	Multiple AI methods	Prediction	Feature relevance	Model-agnostic	Disease severity prediction	Neurology	Genomics	DNA sequence	Design	Implementation and Concept	Sciences (biological, chemical, mathematical)
328	Gu, YQ; Dunson, DB	Bayesian Pyramids: identifiable multilayer discrete latent structure models for discrete data	2023	JOURNAL OF THE ROYAL STATISTICAL SOCIETY SERIES B-STATISTICAL METHODOLOGY	10.1093/jrsssb/qkad010	High-dimensional categorical data are routinely collected in biomedical and social sciences. It is of great importance to build interpretable parsimonious models that perform dimension reduction and uncover meaningful latent structures from such discrete data. Identifiability is a fundamental requirement for valid modeling and inference in such scenarios, yet is challenging to address when there …	New model	Interpretable model	Bayesian network	Classification - multiclass	Transparent model	Model-specific	DNA pattern identification	Medical research	Genomics	DNA sequence	Design	Implementation and Concept	Sciences (biological, chemical, mathematical)
329	Ali, SD; Tayara, H; Chong, KT	Interpretable machine learning identification of arginine methylation sites	2022	Computers in Biology and Medicine	10.1016/j.compbiomed.2022.105767	Protein methylation is one of the most prominent posttranslation modifications that essentially regulates several biological processes in eukaryotes. Therefore, identification of the arginine methylation site is crucial in deciphering its characteristics and functions in cell biology, disease mechanisms, and guided drug development. The computation methods address the long-term bottleneck togethe…	Existing model	Explainable (post-hoc) model	Multiple AI methods	Classification - multiclass	Feature relevance	Model-agnostic	Protein structure prediction	Medical research	Proteomics	Proteomic	Design	Implementation	Multidisciplinary
330	Jena, MK; Roy, D; Pathak, B	Machine Learning Aided Interpretable Approach for Single Nucleotide-Based DNA Sequencing using a Model Nanopore	2022	JOURNAL OF PHYSICAL CHEMISTRY LETTERS	10.1021/acs.jpclett.2c02824	Solid-state nanopore-based electrical detection of DNA nucleotides with the quantum tunneling technique has emerged as a powerful strategy to be the next-generation sequencing technology. However, experimental complexity has been a foremost obstacle in achieving a more accurate high-throughput analysis with industrial scalability. Here, with one of the nucleotide training data sets of a model mon…	Existing model	Explainable (post-hoc) model	Gradient boosting	Prediction	Feature relevance	Model-agnostic	DNA variant detection	Medical research	Genomics	DNA sequence	Design	Implementation	Sciences (biological, chemical, mathematical)
331	Gou, WL; Ling, CW; He, Y; Jiang, ZL; Fu, YQ; Xu, FZ; Miao, ZL; Sun, TY; Lin, JS; Zhu, HL; Zhou, HW; Chen, YM; Zheng, JS	Interpretable Machine Learning Framework Reveals Robust Gut Microbiome Features Associated With Type 2 Diabetes	2021	DIABETES CARE	10.2337/dc20-1536	OBJECTIVE To identify the core gut microbial features associated with type 2 diabetes risk and potential demographic, adiposity, and dietary factors associated with these features. RESEARCH DESIGN AND METHODS We used an interpretable machine learning framework to identify the type 2 diabetes-related gut microbiome features in the cross-sectional analyses of three Chinese cohorts: one discovery co…	Existing model	Explainable (post-hoc) model	Gradient boosting	Classification - binary	Feature relevance	Model-agnostic	Gut microbiota analysis	Gastroenterology	Microbiomics	Microbiomic	Design	Implementation	Biomedical and clinical sciences
332	Wang, T; Wang, XW; Lee-Sarwar, KA; Litonjua, AA; Weiss, ST; Sun, YZ; Maslov, S; Liu, YY	Predicting metabolomic profiles from microbial composition through neural ordinary differential equations	2023	Nature Machine Intelligence	10.1038/s42256-023-00627-3	Computational models can help predict metabolic profiles of microbial communities such as human gut microbiomes or environmental microbiomes, but they lack generalizability and interpretability. To address this challenge, Wang et al. report a deep learning approach for metabolic profile prediction called mNODE that incorporates a neural network module with hidden layers described by ordinary diff…	New model	Explainable (post-hoc) model	Deep neural network	Prediction	Local explanation	Model-specific	Gut microbiota analysis	Gastroenterology	Metabolomics	Microbiomic	Design	Implementation	Information and computing sciences
333	Jiang, MM; Zhao, BW; Luo, SG; Wang, QK; Chu, YY; Chen, TH; Mao, XY; Liu, YT; Wang, YJ; Jiang, X; Wei, DQ; Xiong, Y	NeuroPpred-Fuse: an interpretable stacking model for prediction of neuropeptides by fusing sequence information and feature selection methods	2021	Briefings in Bioinformatics	10.1093/bib/bbab310	Neuropeptides acting as signaling molecules in the nervous system of various animals play crucial roles in a wide range of physiological functions and hormone regulation behaviors. Neuropeptides offer many opportunities for the discovery of new drugs and targets for the treatment of neurological diseases. In recent years, there have been several data-driven computational predictors of various typ…	New model	Interpretable model	Multiple AI methods	Prediction	Transparent model	Model-specific	Protein structure prediction	Neurology	Proteomics	Proteomic	Design	Implementation	Information and computing sciences
334	Momenzadeh, A.; Kreimer, S.; Guo, D.; Ayres, M.; Berman, D.; Chyu, K.-Y.; Shah, P. K.; Milewicz, D.; Azizzadeh, A.; Meyer, J. G.; Parker, S.	Machine Learning Identifies Plasma Proteomic Signatures of Descending Thoracic Aortic Disease	2023	BioRxiv	10.1101/2023.04.26.538468	Descending thoracic aortic aneurysms may go undetected until severe and catastrophic complications such as rupture or dissection occur. Few clinical indicators exist to screen for aneurysms or predict risk of dissection or rupture. This study generated a plasma proteomic dataset from 150 patients with descending thoracic aortic disease and 52 controls to identify proteomic signatures capable of d…	Existing model	Explainable (post-hoc) model	Multiple AI methods	Classification - binary	Feature relevance	Model-agnostic	Disease risk prediction	Cardiology	Proteomics	Proteomic	Design	Implementation	Sciences (biological, chemical, mathematical)
335	Chung, H. C.; Foxx, C. L.; Hicks, J. A.; Stuber, T. P.; Friedberg, I.; Dorman, K. S.; Harris, B. N.	An accurate and interpretable model to predict antimicrobial resistance in One Health settings	2023	BioRxiv	10.1101/2023.04.18.537400	Understanding the genomic contributors to antimicrobial resistance (AMR) is essential for early detection of emerging AMR infections, a pressing global health threat in human and veterinary medicine. Here, whole genome sequencing and antibiotic susceptibility test data from Escherichia coli were used to identify AMR genotypes and phenotypes for 24 antibiotics. We test the strength of estimated ge…	Existing model	Interpretable model	Linear/Logistic regression	Classification - binary	Transparent model	Model-agnostic	Gene expression patterns	Clinical laboratory sciences	Genomics	DNA sequence	Design	Implementation	Sciences (biological, chemical, mathematical)
336	Ferraro, L.; Scala, G.; Cerulo, L.; Carosati, E.; Ceccarelli, M.	MOViDA: Multi-Omics Visible Drug Activity Prediction with a Biologically Informed Neural Network Model	2023	BioRxiv	10.1101/2023.04.07.535998	Drug discovery is a challenging task, characterized by a protracted period of time between initial development and market release, with a high rate of attrition at each stage. Computational virtual screening, powered by machine learning algorithms, has emerged as a promising approach for predicting therapeutic efficacy. However, the complex relationships between features learned by these algorith…	New model	Explainable (post-hoc) model	Artificial neural network	Prediction	Feature relevance	Model-specific	Drug response prediction	Medical research	Pharmacogenomics	Multi-omics	Design	Implementation	Sciences (biological, chemical, mathematical)
337	Balci, A. T.; Ebeid, M. M.; Benos, P. V.; Kostka, D.; Chikina, M.	An intrinsically interpretable neural network architecture for sequence to function learning	2023	BioRxiv	10.1101/2023.01.25.525572	MotivationSequence-based deep learning approaches have been shown to predict a multitude of functional genomic readouts, including regions of open chromatin and RNA expression of genes. However, a major limitation of current methods is that model interpretation relies on computationally demanding post hoc analyses, and even then, one can often not explain the internal mechanics of highly paramete…	New model	Interpretable model	Convolutional neural network	Prediction	Architecture modification	Model-specific	Chromosome structure detection	Medical research	Genomics	DNA sequence	Design	Implementation and Concept	Sciences (biological, chemical, mathematical)
338	Kotlarz, K.; Mielczarek, M.; Biecek, P.; Wojdak-Maksymiec, K.; Suchocki, T.; Topolski, P.; Jagusiak, W.; Szyda, J.	An explainable deep learning classifier of bovine mastitis based on whole genome sequence data - circumventing the p>>>n problem	2023	BioRxiv	10.1101/2023.03.23.533903	The most serious drawback underlying the biological annotation of Whole Genome Sequence data is the p>>n problem, meaning that the number of polymorphic variants (p) is much larger than the number of available phenotypic records (n). Therefore, the major aim of the study was to propose a way to circumvent the problem by combining a LASSO logistic regression model with Deep Learning (DL). That was…	Existing model	Explainable (post-hoc) model	Deep neural network	Classification - multiclass	Feature relevance	Model-agnostic	DNA pattern identification	Medical research	Genomics	SNP	Design	Implementation	Sciences (biological, chemical, mathematical)
339	Monshizadeh, M.; Ye, Y.	Incorporating metabolic activity, taxonomy and community structure to improve microbiome-based predictive models for host phenotype prediction	2023	BioRxiv	10.1101/2023.01.20.524948	We developed MicroKPNN, a prior-knowledge guided interpretable neural network for microbiomebased human host phenotype prediction. The prior-knowledge used in MicroKPNN includes the metabolic activities of different bacterial species, phylogenetic relationships, and bacterial community structure. Application of MicroKPNN to seven gut microbiome datasets (involving five different human diseases in…	New model	Interpretable model	Artificial neural network	Prediction	Simplification	Model-specific	Gut microbiota analysis	Gastroenterology	Microbiomics	Microbiomic	Design	Implementation	Sciences (biological, chemical, mathematical)
340	Khodabakhsh, A.; Loka, T. P.; Boutin, S.; Nurjadi, D.; Renard, B. Y.	Predicting Decision-Making Time for Diagnosis over NGS Cycles: An Interpretable Machine Learning Approach	2023	BioRxiv	10.1101/2023.03.07.530760	MotivationGenome sequencing processes are commonly followed by computational analysis in medical diagnosis. The analyses are generally performed once the sequencing process has finished. However, in time-critical applications, it is crucial to start diagnosis once sufficient evidence has been accumulated. This research aims to define a proof-of-principle for predicting earlier time for decision-m…	Existing model	Explainable (post-hoc) model	Artificial neural network	Classification - binary	Feature relevance	Model-agnostic	DNA pattern identification	Medical research	Genomics	DNA sequence	Design	Implementation	Sciences (biological, chemical, mathematical)
341	Chowdhury, D.; YIP, H. F.; Li, Z.; Ren, Q.; Liu, H.; Tai, X.; Zhang, L.; Lu, A.	An explainable artificial intelligence-based typification of chronic inflammatory responses enhances glioma prognosis	2023	BioRxiv	10.1101/2023.02.28.530381	Glioma is one of the most aggressive solid brain tumors with a poor prognosis. A chronic tumor inflammatory microenvironment drives glioma promotion and progression. The neutrophil-to-lymphocyte ratio and other clinicopathological variables usually serve as prognostic glioma markers. However, they are not ubiquitous prognostic markers for glioma as they fail to reveal the intricacy between the gl…	New model	Interpretable model	Graph neural network	Prediction	Architecture modification	Model-specific	Survival prediction	Oncology	Transcriptomics	RNA sequence	Design	Implementation	Sciences (biological, chemical, mathematical)
342	Xie, L.; Xie, L.	Elucidation of Genome-wide Understudied Proteins targeted by PROTAC-induced degradation using Interpretable Machine Learning	2023	BioRxiv	10.1101/2023.02.23.529828	Proteolysis-targeting chimeras (PROTACs) are hetero-bifunctional molecules. They induce the degradation of a target protein by recruiting an E3 ligase to the target. The PROTAC can inactivate disease-related genes that are considered as understudied, thus has a great potential to be a new type of therapy for the treatment of incurable diseases. However, only hundreds of proteins have been experim…	New model	Explainable (post-hoc) model	Transformer	Prediction	Feature relevance	Model-specific	Protein structure prediction	Medical research	Proteomics	Proteomic	Design	Implementation	Sciences (biological, chemical, mathematical)
343	Pikalyova, K.; Orlov, A.; Horvath, D.; Marcou, G.; Varnek, A.	Predicting S. aureus antimicrobial resistance with interpretable genomic space maps	2023	BioRxiv	10.1101/2023.02.24.529878	Increasing antimicrobial resistance (AMR) represents a global healthcare threat. Methods for rapid selection of optimal antibiotic treatment are urgently needed to decrease the spread of AMR and associated mortality. The use of machine learning (ML) techniques based on genomic data to predict resistance phenotypes serves as a solution for the acceleration of the clinical response prior to phenoty…	New model	Interpretable model	Statistics-based approach	Classification - multiclass	Visual explanation	Model-specific	Disease risk prediction	Clinical laboratory sciences	Genomics	Gene mutation	Design	Implementation	Sciences (biological, chemical, mathematical)
344	Zhou, M.; Zhang, H.; Bai, Z.; Mann-Krzisnik, D.; Wang, F.; Li, Y.	Single-cell multi-omic topic embedding reveals cell-type-specific and COVID-19 severity-related immune signatures	2023	BioRxiv	10.1101/2023.01.31.526312	The advent of single-cell multi-omics sequencing technology makes it possible for researchers to leverage multiple modalities for individual cells and explore cell heterogeneity. However, the high dimensional, discrete, and sparse nature of the data make the downstream analysis particularly challenging. Most of the existing computational methods for single-cell data analysis are either limited to…	New model	Interpretable model	Variational autoencoder	Prediction	Architecture modification	Model-specific	Disease risk prediction	Clinical laboratory sciences	Multiple	Multi-omics	Design	Implementation	Sciences (biological, chemical, mathematical)
345	Probst, D.	Explainable prediction of catalysing enzymes from reactions using multilayer perceptrons	2023	BioRxiv	10.1101/2023.01.28.526009	Assigning or proposing a catalysing enzyme given a chemical or biochemical reaction is of great interest to life sciences and chemistry alike. The exploration and design of metabolic pathways or the challenge of finding more sustainable enzyme-catalysed alternatives to traditional organic reactions are just two examples of tasks that require an association between reaction and enzyme. However, gi…	New model	Explainable (post-hoc) model	Deep neural network	Classification - binary	Feature relevance	Model-specific	Biomarker identification	Gastroenterology	Metabolomics	Microbiomic	Design	Implementation	Sciences (biological, chemical, mathematical)
346	Dwarshuis, N. J.; Tonner, P.; Olson, N. D. M.; Sedlazeck, F.; Wagner, J.; Zook, J.	StratoMod: Predicting sequencing and variant calling errors with interpretable machine learning	2023	BioRxiv	10.1101/2023.01.20.524401	The structure of the genome, specifically repetitive and duplicated regions, leads to difficulty in accurately characterizing variation across a variety of sequencing technologies and variant detection methods. The Genome in a Bottle consortium generates variant benchmarks for DNA Reference Materials from seven human cell lines to reliably identify errors in comparison variant sets, as well as st…	Existing model	Interpretable model	Gradient boosting	Prediction	Transparent model	Model-specific	DNA variant detection	Medical research	Genomics	DNA sequence	Design	Implementation	Sciences (biological, chemical, mathematical)
347	Stebliankin, V.; Shirali, A.; Baral, P.; Chapagain, P. P.; Narasimhan, G.	PIsToN: Evaluating Protein Binding Interfaces with Transformer Networks	2023	BioRxiv	10.1101/2023.01.03.522623	The computational studies of protein binding are widely used to investigate fundamental biological processes and facilitate the development of modern drugs, vaccines, and therapeutics. Scoring functions aim to predict complexes that would be formed by the binding of two biomolecules and to assess and rank the strength of the binding at the interface. Despite past efforts, the accurate prediction …	New model	Explainable (post-hoc) model	Transformer	Classification - binary	Visual explanation	Model-specific	Binding site prediction	Medical research	Proteomics	Proteomic	Design	Implementation	Sciences (biological, chemical, mathematical)
348	Villie, A.; Veber, P.; de Castro, Y.; Jacob, L.	Neural Networks beyond explainability: Selective inference for sequence motifs	2022	BioRxiv	10.1101/2022.12.23.521748	Over the past decade, neural networks have been successful at making predictions from biological sequences, especially in the context of regulatory genomics. As in other fields of deep learning, tools have been devised to extract features such as sequence motifs that can explain the predictions made by a trained network. Here we intend to go beyond explainable machine learning and introduce SEISM…	Existing model	Explainable (post-hoc) model	Artificial neural network	Prediction	Feature relevance	Model-specific	Binding site prediction	Medical research	Genomics	DNA sequence	Design	Implementation	Sciences (biological, chemical, mathematical)
349	Sobhan, M.; Mondal, A. M.	Explainable Machine Learning to Identify Patient-specific Biomarkers for Lung Cancer	2022	BioRxiv	10.1101/2022.10.13.512119	BackgroundLung cancer is the leading cause of death compared to other cancers in the USA. The overall survival rate of lung cancer is not satisfactory even though there are cutting-edge treatment methods for cancers. Genomic profiling and biomarker gene identification of lung cancer patients may play a role in the therapeutics of lung cancer patients. The biomarker genes identified by most of the…	Existing model	Explainable (post-hoc) model	Multiple AI methods	Classification - multiclass	Feature relevance	Model-agnostic	Biomarker identification	Oncology	Genomics	Gene expression	Design	Implementation	Sciences (biological, chemical, mathematical)
350	Rahimikollu, J.; Xiao, H.; Rosengart, A. E.; Tabib, T.; Zdinak, P. M.; He, K.; Bing, X.; Bunea, F.; Wegkamp, M.; Poholek, A. C.; Joglekar, A. V.; Lafyatis, R. A.; Das, J.	SLIDE: Significant Latent Factor Interaction Discovery and Exploration across biological domains	2022	BioRxiv	10.1101/2022.11.25.518001	Modern multi-omic technologies can generate deep multi-scale profiles. However, differences in data modalities, multicollinearity of the data, and large numbers of irrelevant features make the analyses and integration of high-dimensional omic datasets challenging. Here, we present Significant Latent factor Interaction Discovery and Exploration (SLIDE), a first-in-class interpretable machine learn…	New model	Interpretable model	Linear/Logistic regression	Prediction	Transparent model	Model-specific	Interaction networks inference	Medical research	Transcriptomics	sc-RNA sequence	Design	Implementation	Sciences (biological, chemical, mathematical)
351	Azher, Z.; Suvarna, A.; Chen, J.-Q.; Zhang, Z.; Christensen, B.; Salas, L.; Vaickus, L.; Levy, J.	Assessment of Emerging Pretraining Strategies in Interpretable Multimodal Deep Learning for Cancer Prognostication	2022	BioRxiv	10.1101/2022.11.21.517440	Deep learning models have demonstrated the remarkable ability to infer cancer patient prognosis from molecular and anatomic pathology information. Studies in recent years have demonstrated that leveraging information from complementary multimodal data can improve prognostication, further illustrating the potential utility of such methods. Model interpretation is crucial for facilitating the clini…	New model	Explainable (post-hoc) model	Artificial neural network	Prediction	Feature relevance	Model-specific	Survival prediction	Oncology	Multiple	Multi-omics	Design	Implementation	Sciences (biological, chemical, mathematical)
352	Novakovsky, G.; Fornes, O.; Saraswat, M.; Mostafavi, S.; Wasserman, W. W.	ExplaiNN: interpretable and transparent neural networks for genomics	2022	BioRxiv	10.1101/2022.05.20.492818	Sequence-based deep learning models, particularly convolutional neural networks (CNNs), have shown superior performance on a wide range of genomic tasks. A key limitation of these models is the lack of interpretability, slowing down their adoption by the genomics community. Current approaches to model interpretation do not readily reveal how a model makes predictions, can be computationally inten…	New model	Interpretable model	Convolutional neural network	Prediction	Architecture modification	Model-specific	Binding site prediction	Medical research	Genomics	DNA sequence	Design	Implementation and Concept	Sciences (biological, chemical, mathematical)
353	Nikolados, E.-M.; Wongprommoon, A.; Mac Aodha, O.; Cambray, G.; Oyarzun, D. A.	Accuracy and data efficiency in deep learning models of protein expression	2022	BioRxiv	10.1101/2021.11.18.468948	Many applications of synthetic biology involve engineering microbial strains to express high-value proteins. Thanks to advances in rapid DNA synthesis and sequencing, deep learning has emerged as a promising approach to build sequence-to-expression models for strain design and optimization. Such models, however, require large amounts of training data that are costly to acquire, which creates subs…	Existing model	Explainable (post-hoc) model	Convolutional neural network	Prediction	Feature relevance	Model-agnostic	Protein structure prediction	Medical research	Proteomics	Proteomic	Design	Implementation	Sciences (biological, chemical, mathematical)
354	Cai, Z.; Poulos, R. C.; Aref, A.; Robinson, P. J.; Reddel, R. R.; Zhong, Q.	Transformer-based deep learning integrates multi-omic data with cancer pathways	2022	BioRxiv	10.1101/2022.10.27.514141	Multi-omic data analysis incorporating machine learning has the potential to significantly improve cancer diagnosis and prognosis. Traditional machine learning methods are usually limited to omic measurements, omitting existing domain knowledge such as the biological networks that link molecular entities in various omic data types. We develop a Transformer-based explainable deep learning model, D…	Existing model	Explainable (post-hoc) model	Transformer	Prediction and Classification	Feature relevance	Model-agnostic	Cancer type classification	Oncology	Multiple	Multi-omics	Design	Implementation	Sciences (biological, chemical, mathematical)
355	Kalafut, N. C.; Huang, X.; Wang, D.	JAMIE: Joint Variational Autoencoders for Multi-Modal Imputation and Embedding	2022	BioRxiv	10.1101/2022.10.15.512388	Single-cell multi-modal datasets have emerged to measure various characteristics of individual cells, enabling a deep understanding of cellular and molecular mechanisms. However, generating multi-modal data for many cells remains costly and challenging. Thus, missing modalities happens frequently, becoming a major obstacle to understanding mechanisms. Recently, machine learning approaches have be…	Existing model	Explainable (post-hoc) model	Variational autoencoder	Classification - multiclass	Feature relevance	Model-agnostic	Cell type prediction	Medical research	Genomics	Gene expression	Design	Implementation	Sciences (biological, chemical, mathematical)
356	Lee, S.; Weiss, T.; Buehler, M.; Mena, J.; Lottenbach, Z.; Wegmann, R.; Bihl, M.; Augustynek, B.; Baumann, S.; Goetze, S.; van Drogen, A.; Rushing, E. J.; Wollscheid, B.; Hediger, M. A.; Weller, M.; Snijder, B.	Targeting tumour-intrinsic neural vulnerabilities of glioblastoma	2022	BioRxiv	10.1101/2022.10.07.511321	Glioblastoma is the most common yet deadliest primary brain cancer1. The neural behavior of glioblastoma, including the formation of synaptic circuitry and tumor microtubes, is increasingly understood to be pivotal for disease manifestation2-8. Nonetheless, the few approved treatments for glioblastoma target its oncological nature, while its neural vulnerabilities remain incompletely mapped and c…	Existing model	Interpretable model	Linear/Logistic regression	Prediction	Transparent model	Model-specific	Drug response prediction	Neurology	Transcriptomics	sc-RNA sequence	Design	Implementation	Sciences (biological, chemical, mathematical)
357	Liao, S. E.; Sudarshan, M.; Regev, O.	Machine learning for discovery: deciphering RNA splicing logic	2022	BioRxiv	10.1101/2022.10.01.510472	Machine learning methods, particularly neural networks trained on large datasets, are transforming how scientists approach scientific discovery and experimental design. However, current state-of-the-art neural networks are limited by their uninterpretability: despite their excellent accuracy, they cannot describe how they arrived at their predictions. Here, using an "interpretable-by-design" appr…	New model	Interpretable model	Artificial neural network	Prediction	Architecture modification	Model-specific	Splice site prediction	Medical research	Genomics	DNA sequence	Design	Implementation	Sciences (biological, chemical, mathematical)
358	Bifarin, O. O.	Interpretable machine learning with tree-based Shapley additive explanations: application to metabolomics datasets for binary classification	2022	BioRxiv	10.1101/2022.09.19.508550	Machine learning (ML) models are used in clinical metabolomics studies most notably for biomarker discoveries, to identify metabolites that discriminate between a case and control group. To improve understanding of the underlying biomedical problem and to bolster confidence in these discoveries, model interpretability is germane. In metabolomics, partial least square discriminant analysis (PLS-DA…	Existing model	Explainable (post-hoc) model	Multiple AI methods	Classification - binary	Feature relevance	Model-agnostic	Gut microbiota analysis	Gastroenterology	Metabolomics	Microbiomic	Design	Implementation	Sciences (biological, chemical, mathematical)
359	Chandrashekar, P. B.; Wang, J.; Hoffman, G. E.; He, C.; Jin, T.; Alatkar, S.; Khullar, S.; Bendl, J.; Fullard, J. F.; Roussos, P.; Wang, D.	DeepGAMI: Deep biologically guided auxiliary learning for multimodal integration and imputation to improve phenotype prediction	2022	BioRxiv	10.1101/2022.08.16.504101	Genotype-phenotype association is found in many biological systems, such as brain-related diseases and behavioral traits. Despite the recent improvement in the prediction of phenotypes from genotypes, they can be further improved and explainability of these predictions remains challenging, primarily due to complex underlying molecular and cellular mechanisms. Emerging multimodal data enables stud…	New model	Interpretable model	Deep neural network	Prediction	Architecture modification	Model-specific	Phenotype association	Medical research	Genomics	Gene expression	Design	Implementation	Sciences (biological, chemical, mathematical)
360	Kurata, H.; Tsukiyama, S.	ICAN: interpretable cross-attention network for identifying drug and target protein interactions	2022	BioRxiv	10.1101/2022.08.04.502877	Drug-target protein interaction (DTI) identification is fundamental for drug discovery and drug repositioning, because therapeutic drugs act on disease-causing proteins. However, the DTI identification process often requires expensive and time-consuming tasks, including biological experiments involving large numbers of candidate compounds. Thus, a variety of computation approaches have been devel…	New model	Interpretable model	Artificial neural network	Prediction	Architecture modification	Model-specific	Drug response prediction	Clinical laboratory sciences	Proteomics	Proteomic	Design	Implementation	Sciences (biological, chemical, mathematical)
361	Wei, J.; Lotfy, P.; Faizi, K.; Wang, E.; Slabodkin, H.; Kinnaman, E.; Chandrasekaran, S.; Kitano, H.; Durrant, M. G.; Duffy, C. V.; Hsu, P. D.; Konermann, S.	Deep learning and CRISPR-Cas13d ortholog discovery for optimized RNA targeting	2022	BioRxiv	10.1101/2021.09.14.460134	Transcriptome engineering technologies that can effectively and precisely perturb mammalian RNAs are needed to accelerate biological discovery and RNA therapeutics. However, the broad utility of programmable CRISPR-Cas13 ribonucleases has been hampered by an incomplete understanding of the design rules governing guide RNA activity as well as cellular toxicity resulting from off-target or collater…	Existing model	Explainable (post-hoc) model	Multiple AI methods	Prediction and Classification	Feature relevance	Model-agnostic	DNA pattern identification	Medical research	Transcriptomics	RNA sequence	Design	Implementation	Sciences (biological, chemical, mathematical)
362	Qin, R.; Mahal, L. K.; Bojar, D.	Deep Learning Explains the Biology of Branched Glycans from Single-Cell Sequencing Data	2022	BioRxiv	10.1101/2022.06.27.497708	Glycosylation is ubiquitous and often dysregulated in disease. However, the regulation and functional significance of various types of glycosylation at cellular levels is hard to unravel experimentally. Multi-omics, single-cell measurements such as SUGAR-seq, which quantifies transcriptomes and cell surface glycans, facilitate addressing this issue. Using SUGAR-seq data, we pioneered a deep learn…	Existing model	Explainable (post-hoc) model	Artificial neural network	Prediction	Feature relevance	Model-agnostic	Phenotype association	Medical research	Transcriptomics	sc-RNA sequence	Design	Implementation	Sciences (biological, chemical, mathematical)
363	Wang, S.; Ma, X.; Tang, Y.	Interpretable XGBoost-SHAP model predicts the nanoparticles delivery and reveals its interaction with tumor genomic profiles	2022	BioRxiv	10.1101/2022.06.06.494964	Understanding the complex interaction between nanoparticles (NPs) and tumors in vivo and how it dominates the delivery efficacy of NPs is critical for the translation of nanomedicine. Herein, we proposed an interpretable XGBoost-SHAP model by integrating the information of NPs physicochemical properties and tumor genomic profile to predict the delivery efficacy. The correlation coefficients were …	Existing model	Explainable (post-hoc) model	Gradient boosting	Prediction	Feature relevance	Model-agnostic	Cancer detection	Oncology	Genomics	Gene mutation	Design	Implementation	Sciences (biological, chemical, mathematical)
364	Christensen, N. J.; Demharter, S.; Machado, M.; Pedersen, L.; Salvatore, M.; Stentoft-Hansen, V.; Triana Iglesias, M.	Identifying interactions in omics data for clinical biomarker discovery using symbolic regression	2022	BioRxiv	10.1101/2022.01.14.475226	The identification of predictive biomarker signatures from omics data for clinical applications is an active area of research. Recent developments in assay technologies and machine learning (ML) methods have led to significant improvements in predictive performance. However, most high-performing ML methods suffer from complex architectures and lack interpretability. Here, we present the applicati…	New model	Interpretable model	Linear/Logistic regression	Prediction	Transparent model	Model-specific	Biomarker identification	Medical research	Multiple	Multi-omics	Design	Implementation and Concept	Sciences (biological, chemical, mathematical)
365	Janizek, J. D.; Spiro, A.; Celik, S.; Blue, B. W.; Russell, J. C.; Lee, T.-I.; Kaeberlin, M.; Lee, S.-I.	Principled Feature Attribution for Unsupervised Gene Expression Analysis	2022	BioRxiv	10.1101/2022.05.03.490535	As interest in unsupervised deep learning models for the analysis of gene expression data has grown, an increasing number of methods have been developed to make these deep learning models more interpretable. These methods can be separated into two groups: (1) post hoc analyses of black box models through feature attribution methods and (2) approaches to build inherently interpretable models throu…	New model	Interpretable model	Variational autoencoder	Classification - multiclass	Architecture modification	Model-specific	Gene expression patterns	Medical research	Genomics	Gene expression	Design	Implementation	Sciences (biological, chemical, mathematical)
366	Li, W.; Kari, L.; Yu, Y.; Hug, L. A.	MT-MAG: Accurate and interpretable machine learning for complete or partial taxonomic assignments of metagenome-assembled genomes	2022	BioRxiv	10.1101/2022.01.12.475159	We propose MT-MAG, a novel machine learning-based software tool for the complete or partial hierarchically-structured taxonomic classification of metagenome-assembled genomes (MAGs). MT-MAG is capable of classifying large and diverse metagenomic datasets: a total of 245.68 Gbp in the training sets, and 9.6 Gbp in the test sets analyzed in this study. MT-MAG is, to the best of our knowledge, the f…	New model	Explainable (post-hoc) model	Statistics-based approach	Classification - multiclass	Feature relevance	Model-specific	Gut microbiota analysis	Gastroenterology	Microbiomics	Microbiomic	Design	Implementation	Sciences (biological, chemical, mathematical)
367	Massi, M. C.; Franco, N. R.; Manzoni, A.; Paganoni, A. M.; Park, H. A.; Hoffmeister, M.; Brenner, H.; Chang-Claude, J.; Ieva, F.; Zunino, P.	Learning High-Order Interactions for Polygenic Risk Prediction	2022	BioRxiv	10.1101/2022.04.22.489134	Within the framework of precision medicine, the stratification of individual genetic susceptibility based on inherited DNA variation has paramount relevance. However, one of the most relevant pitfalls of traditional Polygenic Risk Scores (PRS) approaches is their inability to model complex high-order non-linear SNP-SNP interactions and their effect on the phenotype (e.g. epistasis). Indeed, they …	New model	Interpretable model	Statistics-based approach	Classification - binary	Transparent model	Model-specific	Disease risk prediction	Medical research	Genomics	SNP	Design	Implementation	Sciences (biological, chemical, mathematical)
368	Talukder, A.; Zhang, W.; Li, X.; Hu, H.	A Deep Learning Method for MiRNA/IsomiR Target Detection	2022	BioRxiv	10.1101/2022.04.04.487002	MotivationAccurate identification of microRNA (miRNA) targets at base-pair resolution has been an open problem for over a decade. The recent discovery of miRNA isoforms (isomiRs) adds more complexity to this problem. Despite the existence of many methods, none considers isomiRs, and their performance is still suboptimal. We hypothesize that by taking the isomiR-mRNA interaction into account and a…	New model	Explainable (post-hoc) model	Artificial neural network	Prediction	Feature relevance	Model-specific	miRNA detection	Medical research	Transcriptomics	RNA sequence	Design	Implementation	Sciences (biological, chemical, mathematical)
369	Zhao, Y.; Shao, J.; Asmann, Y. W.	Assessment and Optimization of the Interpretability of Machine Learning Models Applied to Transcriptomic Data	2022	BioRxiv	10.1101/2022.02.18.481077	Explainable artificial intelligence aims to interpret how the machine learning models make decisions, and many model explainers have been developed in the computer vision field. However, the understandings of the applicability of these model explainers to biological data are still lacking. In this study, we comprehensively evaluated multiple explainers by interpreting pretrained models of predict…	Existing model	Explainable (post-hoc) model	Convolutional neural network	Classification - multiclass	Feature relevance	Model-specific	Cell type prediction	Medical research	Transcriptomics	RNA sequence	Design	Implementation	Sciences (biological, chemical, mathematical)
370	Yin, R.; Luo, Z.; Zhuang, P.; Kwoh, C. K.; Lin, Z.	ViPal: A Framework for Virulence Prediction of Influenza Viruses with Prior Viral Knowledge Using Genomic Sequences	2022	BioRxiv	10.1101/2022.03.24.485635	Influenza viruses pose significant threats to public health and cause enormous economic loss every year. Previous work has revealed the viral factors that influence the virulence of influenza viruses. However, taking prior viral knowledge represented by heterogeneous categorical and discrete information into account is scarce in the existing work. How to make full use of the preceding domain know…	Existing model	Explainable (post-hoc) model	Deep neural network	Classification - binary	Feature relevance	Model-agnostic	Disease severity prediction	Clinical laboratory sciences	Genomics	DNA sequence	Design	Implementation	Sciences (biological, chemical, mathematical)
371	Han, H.; Zhang, T.; Benton, M. L.; Li, C.; Wang, J.; Li, J.	Explainable t-SNE for single-cell RNA-seq data analysis	2022	BioRxiv	10.1101/2022.01.12.476084	BackgroundSingle-cell RNA (scRNA-seq) sequencing technologies trigger the study of individual cell gene expression and reveal the diversity within cell populations. To measure cell-to-cell similarity based on their transcription and gene expression, many dimension reduction methods are employed to retrieve corresponding low-dimensional embeddings of input scRNA-seq data to conduct clustering. How…	New model	Explainable (post-hoc) model	Clustering algorithm	Clustering	Visual explanation	Model-specific	Gene expression patterns	Medical research	Transcriptomics	sc-RNA sequence	Design	Implementation	Sciences (biological, chemical, mathematical)
372	Yamada, K.; Hamada, M.	Prediction of RNA-protein interactions using a nucleotide language model	2022	BioRxiv	10.1101/2021.04.27.441365	MotivationThe accumulation of sequencing data has enabled researchers to predict the interactions between RNA sequences and RNA-binding proteins (RBPs) using novel machine learning techniques. However, existing models are often difficult to interpret and require additional information to sequences. Bidirectional encoder representations from Transformer (BERT) is a language-based deep learning mod…	New model	Interpretable model	Deep neural network	Classification - binary	Architecture modification	Model-specific	Binding site prediction	Medical research	Transcriptomics	RNA sequence	Design	Implementation	Sciences (biological, chemical, mathematical)
373	Lotfollahi, M.; Rybakov, S.; Hrovatin, K.; Hediyeh-zadeh, S.; Talavera-Lopez, C.; Misharin, A.; Theis, F. J.	Biologically informed deep learning to infer gene program activity in single cells	2022	BioRxiv	10.1101/2022.02.05.479217	The increasing availability of large-scale single-cell datasets has enabled the detailed description of cell states across multiple biological conditions and perturbations. In parallel, recent advances in unsupervised machine learning, particularly in transfer learning, have enabled fast and scalable mapping of these new single-cell datasets onto reference atlases. The resulting large-scale machi…	New model	Explainable (post-hoc) model	Variational autoencoder	Classification - multiclass	Visual explanation	Model-specific	DNA pattern identification	Medical research	Genomics	Gene expression	Design	Implementation	Sciences (biological, chemical, mathematical)
374	Suphavilai, C.; Yingtaweesittikul, H.	Network-guided supervised learning on gene expression using a graph convolutional neural network	2021	BioRxiv	10.1101/2021.12.27.474240	BackgroundTranscriptomic profiles have become crucial information in understanding diseases and improving treatments. While dysregulated gene sets are identified via pathway analysis, various machine learning models have been proposed for predicting phenotypes such as disease type and drug response based on gene expression patterns. However, these models still lack interpretability, as well as th…	New model	Interpretable model	Graph neural network	Classification - multiclass	Architecture modification	Model-specific	Interaction networks inference	Medical research	Proteomics	Proteomic	Design	Implementation	Sciences (biological, chemical, mathematical)
375	Yu, Y.; Kossinna, P.; Liao, W.; Zhang, Q.	Explainable autoencoder-based representation learning for gene expression data	2021	BioRxiv	10.1101/2021.12.21.473742	Modern machine learning methods have been extensively utilized in gene expression data analysis. In particular, autoencoders (AE) have been employed in processing noisy and heterogenous RNA-Seq data. However, AEs usually lead to "black-box" hidden variables difficult to interpret, hindering downstream experimental validation and clinical translation. To bridge the gap between complicated models a…	Existing model	Explainable (post-hoc) model	Variational autoencoder	Classification - multiclass	Feature relevance	Model-agnostic	Gene expression patterns	Oncology	Genomics	Gene expression	Design	Implementation	Sciences (biological, chemical, mathematical)
376	Grazioli, F.; Siarheyeu, R.; Alqassem, I.; Henschel, A.; Pileggi, G.; Meiser, A.	Microbiome-based disease prediction with multimodal variational information bottlenecks	2021	BioRxiv	10.1101/2021.06.08.447505	Scientific research is shedding light on the interaction of the gut microbiome with the human host and on its role in human health state. Existing machine learning methods have shown great potential in discriminating healthy from diseased microbiome states. Most of them leverage shotgun metagenomic sequencing to extract gut microbial species-relative abundances or strain-level markers. Each of th…	New model	Explainable (post-hoc) model	Deep neural network	Classification - multiclass	Feature relevance	Model-specific	Disease risk prediction	Gastroenterology	Microbiomics	Microbiomic	Design	Implementation	Sciences (biological, chemical, mathematical)
377	Hecker, J.; Prokopenko, D.; Moll, M.; Lee, S.; Kim, W.; Qiao, D.; Voorhies, K.; Kim, W.; Vansteelandt, S.; Hobbs, B. D.; Cho, M. H.; Silverman, E. K.; Lutz, S. M.; DeMeo, D. L.; Weiss, S. T.; Lange, C.	A robust and adaptive framework for interaction testing in quantitative traits between multiple genetic loci and exposure variables	2021	BioRxiv	10.1101/2021.12.01.469907	The identification and understanding of gene-environment interactions can provide insights into the pathways and mechanisms underlying complex diseases. However, testing for gene-environment interaction remains a challenge since statistical power is often limited, the specification of environmental effects is nontrivial, and such misspecifications can lead to false positive findings. To address t…	New model	Explainable (post-hoc) model	Statistics-based approach	Prediction	Feature relevance	Model-specific	DNA pattern identification	Medical research	Genomics	SNP	Design	Implementation and Concept	Sciences (biological, chemical, mathematical)
378	Janizek, J. D.; Dincer, A. B.; Celik, S.; Chen, H.; Chen, W.; Naxerova, K.; Lee, S.-I.	Uncovering expression signatures of synergistic drug response using an ensemble of explainable AI models	2021	BioRxiv	10.1101/2021.10.06.463409	Complex machine learning models are poised to revolutionize the treatment of diseases like acute myeloid leukemia (AML) by helping physicians choose optimal combinations of anti-cancer drugs based on molecular features. While accurate predictions are important, it is equally important to be able to learn about the underlying molecular basis of anti-cancer drug synergy. Explainable AI (XAI) offers…	Existing model	Explainable (post-hoc) model	Multiple AI methods	Prediction	Feature relevance	Model-agnostic	Drug response prediction	Oncology	Genomics	Gene expression	Design	Implementation	Sciences (biological, chemical, mathematical)
379	Xu, H.; Sang, S.; Yao, H.; Herghelegiu, A. I.; Lu, H.; Yang, L.	APRILE: Exploring the Molecular Mechanisms of Drug Side Effects with Explainable Graph Neural Networks	2021	BioRxiv	10.1101/2021.07.02.450937	The majority of people over the age of 65 take two or more medications. While many individual drug side effects are known, polypharmacy side effects due to novel drug combinations poses great risk. Here, we present APRILE: an explainable artificial intelligence (XAI) framework that uses graph neural networks to explore the molecular mechanisms underlying polypharmacy side effects. Given a list of…	New model	Interpretable model	Graph neural network	Prediction	Feature relevance	Model-specific	Drug response prediction	Medical research	Pharmacogenomics	Proteomic	Design	Implementation	Sciences (biological, chemical, mathematical)
380	Paulo de Lima Camillo, L.; Lapierre, L. R.; Singh, R.	AltumAge: A Pan-Tissue DNA-Methylation Epigenetic Clock Based on Deep Learning	2021	BioRxiv	10.1101/2021.06.01.446559	Several age predictors based on DNA methylation, dubbed epigenetic clocks, have been created in recent years, with the vast majority based on regularized linear regression. This study explores the improvement in the performance and interpretation of epigenetic clocks using deep learning. First, we gathered 143 publicly available data sets from several human tissues to develop AltumAge, a neural n…	Existing model	Explainable (post-hoc) model	Deep neural network	Prediction	Feature relevance	Model-agnostic	Survival prediction	Clinical laboratory sciences	Epigenomics	Gene expression	Design	Implementation	Sciences (biological, chemical, mathematical)
381	He, S.; Gao, B.; Sabnis, R.; Sun, Q.	Nucleic Transformer: Deep Learning on Nucleic Acids with Self-attention and Convolutions	2021	BioRxiv	10.1101/2021.01.28.428629	AO_SCPLOWBSTRACTC_SCPLOWMuch work has been done to apply machine learning and deep learning to genomics tasks, but these applications usually require extensive domain knowledge and the resulting models provide very limited interpretability. Here we present the Nucleic Transformer, a conceptually simple but effective and interpretable model architecture that excels in a variety of DNA/RNA tasks. T…	New model	Interpretable model	Transformer	Prediction and Classification	Architecture modification	Model-specific	DNA pattern identification	Clinical laboratory sciences	Pharmacogenomics	Multi-omics	Design	Implementation and Concept	Sciences (biological, chemical, mathematical)
382	Peng, K.-W.; Klotz, A.; Guven, A.; Kapadnis, U.; Ravipaty, S.; Tolstikov, V.; Vemulapalli, V.; Rodrigues, L. O.; Li, H.; Kellogg, M. D.; Kausar, F.; Rees, L.; Sarangarajan, R.; Schüle, B.; Langston, W.; Narain, P. P.; Narain, N. R.; Kiebish, M. A.	Identification and Validation of N-Acetylputrescine in Combination With Non-Canonical Clinical Features As a Parkinsons Disease Biomarker Panel	2021	BioRxiv	10.1101/2021.07.23.453542	Parkinsons disease is a progressive neurodegenerative disorder in which loss of dopaminergic neurons in the substantia nigra results in a clinically heterogeneous group with variable motor and non-motor symptoms with a degree of misdiagnosis. Only 3-5% of sporadic Parkinsons patients present with genetic abnormalities, thus environmental, metabolic, and other unknown causes contribute to the path…	Existing model	Interpretable model	Bayesian network	Prediction	Transparent model	Model-specific	Biomarker identification	Medical research	Metabolomics	Multi-omics	Design	Implementation	Sciences (biological, chemical, mathematical)
383	Albrecht, S.; Andreani, T.; Andrade-Navarro, M. A.; Fontaine, J.-F.	Interpretable machine learning models for single-cell ChIP-seq imputation	2021	BioRxiv	10.1101/2019.12.20.883983	MotivationSingle-cell ChIP-seq (scChIP-seq) analysis is challenging due to data sparsity. High degree of data sparsity in biological high-throughput single-cell data is generally handled with imputation methods that complete the data, but specific methods for scChIP-seq are lacking. We present SIMPA, a scChIP-seq data imputation method leveraging predictive information within bulk data from ENCOD…	New model	Interpretable model	Statistics-based approach	Prediction	Transparent model	Model-specific	Biomarker identification	Medical research	Epigenomics	DNA sequence	Design	Implementation and Concept	Sciences (biological, chemical, mathematical)
384	Taujale, R.; Zhou, Z.; Yeung, W.; Moremen, K. W.; Li, S.; Kannan, N.	Mapping the glycosyltransferase fold landscape using deep learning	2021	BioRxiv	10.1101/2021.07.05.451183	Glycosyltransferases (GTs) play fundamental roles in nearly all cellular processes through the biosynthesis of complex carbohydrates and glycosylation of diverse protein and small molecule substrates. The extensive structural and functional diversification of GTs presents a major challenge in mapping the relationships connecting sequence, structure, fold and function using traditional bioinformat…	Existing model	Explainable (post-hoc) model	Convolutional neural network	Classification - multiclass	Visual explanation	Model-agnostic	DNA pattern identification	Medical research	Genomics	DNA sequence	Design	Implementation and Concept	Sciences (biological, chemical, mathematical)
385	Bing, X.; Lovelace, T.; Bunea, F.; Wegkamp, M.; Singh, H.; Benos, P.; Das, J.	Essential Regression - a generalizable framework for inferring causal latent factors from multi-omic human datasets	2021	BioRxiv	10.1101/2021.05.03.442513	High-dimensional cellular and molecular profiling of human samples highlights the need for analytical approaches that can integrate multi-omic datasets to generate predictive biomarkers and prioritized causal inferences. Current methods are limited by high dimensionality of the combined datasets, the differences in their data distributions and their integration to infer causal relationships. Here…	New model	Interpretable model	Linear/Logistic regression	Prediction	Transparent model	Model-specific	Interaction networks inference	Allergy and Immunology	Multiple	Multi-omics	Design	Implementation and Concept	Sciences (biological, chemical, mathematical)
386	Zabeti, H.; Dexter, N.; Safari, A. H.; Sedaghat, N.; Libbrecht, M. W.; Chindelevitch, L.	An interpretable classification method for predicting drug resistance in M. tuberculosis	2021	BioRxiv	10.1101/2020.05.31.115741	MotivationPrediction of drug resistance and identification of its mechanisms in bacteria such as Mycobacterium tuberculosis, the etiological agent of tuberculosis, is a challenging problem. Solving this problem requires a transparent, accurate, and flexible predictive model. The methods currently used for this purpose rarely satisfy all of these criteria. On the one hand, approaches based on test…	New model	Interpretable model	Rule mining	Prediction	Transparent model	Model-specific	Drug response prediction	Medical research	Pharmacogenomics	DNA sequence	Design	Implementation and Concept	Sciences (biological, chemical, mathematical)
387	Ikemura, T.; Iwasaki, Y.; Wada, K.; Wada, Y.; Abe, T.	Unsupervised explainable AI for the collective analysis of a massive number of genome sequences: various examples from the small genome of pandemic SARS-CoV-2 to the human genome	2021	BioRxiv	10.1101/2021.05.23.445371	In genetics and related fields, huge amounts of data, such as genome sequences, are accumulating, and the use of artificial intelligence (AI) suitable for big data analysis has become increasingly important. Unsupervised AI that can reveal novel knowledge from big data without prior knowledge or particular models is highly desirable for analyses of genome sequences, particularly for obtaining une…	New model	Explainable (post-hoc) model	Statistics-based approach	Classification - multiclass	Visual explanation	Model-specific	DNA pattern identification	Medical research	Genomics	DNA sequence	Design	Implementation and Concept	Sciences (biological, chemical, mathematical)
388	Gupta, A.; Lu, M.; Sun, J.	Novel Interpretable Tissue-Specific and Multi-Tissue Transcriptomic Clocks to Infer Aging Mechanisms	2021	BioRxiv	10.1101/2021.05.11.443707	1.Aging is characterized as a progressive decline in fitness that ultimately results in death. We set out to build both tissue-specific and multi-tissue transcriptomic clocks to make global tissue age predictions in individuals from GTEx. Existing work in the field primarily uses epigenetic clocks as predictors of age, but these models have known issues and are significantly less interpretable th…	Existing model	Interpretable model	Gradient boosting	Prediction	Transparent model	Model-specific	Survival prediction	Medical research	Transcriptomics	RNA sequence	Design	Implementation	Sciences (biological, chemical, mathematical)
389	Altenburg, T.; Giese, S.; Wang, S.; Muth, T.; Renard, B. Y.	AHLF: ad hoc learning of peptide fragmentation from mass spectra enables an interpretable detection of phosphorylated and cross-linked peptides	2021	BioRxiv	10.1101/2020.05.19.101345	Mass spectrometry-based proteomics provides a holistic snapshot of the entire protein set of a living cell on a molecular level. Currently, only a few deep learning approaches that involve peptide fragmentation spectra, which represent partial sequence information of proteins, exist. Commonly, these approaches lack the ability to characterize less studied or even unknown patterns in spectra becau…	Existing model	Explainable (post-hoc) model	Deep neural network	Prediction and Classification	Feature relevance	Model-agnostic	Protein structure prediction	Medical research	Proteomics	Proteomic	Design	Implementation	Sciences (biological, chemical, mathematical)
390	Sharma, A.; Dey, P.	A Machine Learning Approach to Unmask Novel Gene Signatures and Prediction of Alzheimers Disease Within Different Brain Regions.	2021	BioRxiv	10.1101/2021.03.03.433689	Alzheimers disease (AD) is a progressive neurodegenerative disorder whose aetiology is currently unknown. Although numerous studies have attempted to identify the genetic risk factor(s) of AD, the interpretability and/or the prediction accuracies achieved by these studies remained unsatisfactory, reducing their clinical significance. Here, we employ the ensemble of random-forest and regularized r…	New model	Interpretable model	Multiple AI methods	Classification - binary	Feature relevance	Model-specific	Biomarker identification	Neurology	Genomics	Gene expression	Design	Implementation	Sciences (biological, chemical, mathematical)
391	Simonovsky, E.; Sharon, M.; Ziv, M.; Mauer, O.; Hekselman, I.; Jubran, J.; Vinogradov, E.; Argov, C. M.; Basha, O.; Kerber, L.; Yogev, Y.; Segre, A.; Im, H. K.; GTEx Consortium, ; Birk, O.; Rokach, L.; Yeger-Lotem, E.	A tissue-aware machine learning framework enhances the mechanistic understanding and genetic diagnosis of Mendelian and rare diseases	2021	BioRxiv	10.1101/2021.02.16.430825	Genetic studies of Mendelian and rare diseases face the critical challenges of identifying pathogenic gene variants and their modes-of-action. Previous efforts rarely utilized the tissue-selective manifestation of these diseases for their elucidation. Here we introduce an interpretable machine learning (ML) platform that utilizes heterogeneous and large-scale tissue-aware datasets of human genes,…	Existing model	Explainable (post-hoc) model	Multiple AI methods	Prediction	Feature relevance	Model-agnostic	Pathogenicity prediction	Clinical laboratory sciences	Transcriptomics	Multi-omics	Design	Implementation	Sciences (biological, chemical, mathematical)
392	Wu, C.; Guo, X.; Li, M.; Fu, X.; Hou, Z.; Zhai, M.; Shen, J.; Qiu, X.; Cui, Z.; Xie, H.; Qin, P.; Weng, X.; Hu, Z.; Liang, J.	DeepHBV: A deep learning model to predict hepatitis B virus (HBV) integration sites.	2021	BioRxiv	10.1101/2021.01.08.425855	Hepatitis B virus (HBV) is one of the main causes for viral hepatitis and liver cancer. Previous studies showed HBV can integrate into host genome and further promote malignant transformation. In this study, we developed an attention-based deep learning model DeepHBV to predict HBV integration sites by learning local genomic features automatically. We trained and tested DeepHBV using the HBV inte…	New model	Explainable (post-hoc) model	Deep neural network	Prediction	Feature relevance	Model-agnostic	Binding site prediction	Infectious disease	Genomics	DNA sequence	Design	Implementation	Sciences (biological, chemical, mathematical)
393	Seninge, L.; Anastopoulos, I.; Ding, H.; Stuart, J.	Biological network-inspired interpretable variational autoencoder	2020	BiorXiv	10.1101/2020.12.17.423310	Deep learning architectures such as variational autoencoders have revolutionized the analysis of transcriptomics data. However, the latent space of these variational autoencoders offers little to no interpretability. To provide further biological insights, we introduce a novel sparse Variational Autoencoder architecture, VEGA (Vae Enhanced by Gene Annotations), whose decoder wiring is inspired by…	New model	Interpretable model	Variational autoencoder	Classification - multiclass	Architecture modification	Model-specific	Drug response prediction	Oncology	Transcriptomics	sc-RNA sequence	Design	Implementation and Concept	Sciences (biological, chemical, mathematical)
394	Liu, L.; Lin, W.; Cao, S.; Yang, L.; Gao, S.; Jiao, N.; Zhu, L.; Zhu, R.; Wu, D.	BioDecoder: A miRNA Bio-interpretable Neural Network Model for Noninvasive Diagnosis of Breast Cancer	2023	medRxiv	10.1101/2023.01.31.23285308	Early diagnosis of breast cancer remains a major clinical challenge. Liquid biopsy has become a powerful tool for cancer diagnosis by the aid of various the state-of-the-art detection technologies and artificial intelligence (AI) methods. Although the prediction performance is superior, the clinical application of existing AI models is greatly limited due to their poor interpretability. Here, we …	New model	Interpretable model	Multiple AI methods	Classification - binary	Architecture modification	Model-specific	Cancer detection	Oncology	Multiple	Multi-omics	Design	Implementation	Biomedical and clinical sciences
395	Miller, T. A.; Hernandez, E. J.; Gaynor, J. W.; Russell, M. W.; Chung, W.; Goldmuntz, E.; Cnota, J. F.; Zyblewski, S. C.; Mahle, W. T.; Zak, V.; Ravishankar, C.; McCrindle, B. W.; Graham, E. M.; Seed, M.; Rudd, N.; Bernstein, D.; Lee, T. M.; Yandell, M.; Tristani-Firouzi, M.	Genetic, demographic and clinical variables act synergistically to impact neurodevelopmental outcomes in children with single ventricle heart disease	2023	medRxiv	10.1101/2022.10.01.22280594	Recent large-scale sequencing efforts have shed light on the genetic contribution to the etiology of congenital heart defects (CHD); however, the relative impact of genetics on clinical outcomes remains less understood. Outcomes analyses using genetic data are complicated by the intrinsic severity of the CHD lesion and by interactions with conditionally dependent clinical variables. Here we apply…	Existing model	Interpretable model	Bayesian network	Prediction	Transparent model	Model-specific	Disease risk prediction	Medical research	Genomics	DNA sequence	Design	Implementation	Biomedical and clinical sciences
396	Onoja, A.; Raimondi, F.; Nanni, M.	An Explainable Host Genetic Severity Predictor Model for COVID-19 Patients	2023	medRxiv	10.1101/2023.03.06.23286869	Understanding the COVID-19 severity and why it differs significantly among patients is a thing of concern to the scientific community. The major contribution of this study arises from the use of a voting ensemble host genetic severity predictor (HGSP) model we developed by combining several state-of-the-art machine learning algorithms (decision tree-based models: Random Forest and XGBoost classif…	Existing model	Explainable (post-hoc) model	Multiple AI methods	Classification - binary	Feature relevance	Model-agnostic	Disease severity prediction	Clinical laboratory sciences	Genomics	DNA sequence	Design	Implementation	Biomedical and clinical sciences
397	Andrikopoulos, P.; Aron-Wisnewsky, J.; Chakaroun, R. M.; Myridakis, A.; Forslund, S. K.; Nielsen, T.; Adriouch, S.; Holmes, B.; Chilloux, J.; Vieira-Silva, S.; Falony, G.; SALEM, J.-E.; Andreelli, F.; Belda, E.; Kieswich, J.; Chechi, K.; Puig-Castellvi, F.; Chevalier, M.; Le Chatelier, E.; Olanipekun, M. T.; Hoyles, L.; Alves, R.; Helft, G.; Isnard, R.; Kober, L.; Pedro Coelho, L.; Rouault, C.; G…	Evidence of a causal and modifiable relationship between kidney function and circulating trimethylamine N-oxide with implications for heart and kidney disorders.	2022	medRxiv	10.1101/2022.11.08.22282073	ObjectivesThe host-microbiota co-metabolite trimethylamine N-oxide (TMAO) is linked to increased thrombotic and cardiovascular risks. Here we, sought to i) characterize which host variables contribute to fasting serum TMAO levels in real-life settings ii) identify potential actionable therapeutic means related to circulating TMAO. DesignWe applied "explainable" machine learning, univariate-, mult…	Existing model	Explainable (post-hoc) model	Multiple AI methods	Prediction	Feature relevance	Model-agnostic	Gut microbiota analysis	Gastroenterology	Metabolomics	Microbiomic	Design	Implementation	Biomedical and clinical sciences
398	Hozumi, H.; Shimizu, H.	Bayesian network enables interpretable and state-of-the-art prediction of immunotherapy responses in cancer patients	2022	medRxiv	10.1101/2022.11.02.22281835	Immune checkpoint inhibitors, especially PD-1/PD-L1 blockade, have revolutionized cancer treatment and brought tremendous benefits to patients who otherwise would have had a limited prognosis. Nonetheless, only a small fraction of patients responds to immunotherapy, and the costs and side effects of immune checkpoint inhibitors cannot be ignored. With the advent of machine and deep learning, clin…	Existing model	Interpretable model	Bayesian network	Prediction	Transparent model	Model-specific	Survival prediction	Oncology	Genomics	Gene mutation	Design	Implementation	Biomedical and clinical sciences
399	Sun, B.; Chen, L.	Interpretable Deep Learning for Improving Cancer Patient Survival Based on Personal Transcriptomes	2022	medRxiv	10.1101/2022.10.19.22281279	Precision medicine chooses the optimal drug for a patient by considering individual differences. With the tremendous amount of data accumulated for cancers, we develop an interpretable neural network to predict cancer patient survival based on drug prescriptions and personal transcriptomes (CancerIDP). The deep learning model achieves 96% classification accuracy in distinguishing short-lived from…	New model	Interpretable model	Artificial neural network	Prediction and Classification	Architecture modification	Model-agnostic	Survival prediction	Oncology	Transcriptomics	RNA sequence	Design	Implementation	Biomedical and clinical sciences
400	Hasan, E.; Mostafa, F.; Hossain, M. S.; Loftin, J.	Explainable-AI to Discover Associated Genes for Classifying Hepato-cellular Carcinoma from High-dimensional Data	2022	medRxiv	10.1101/2022.08.14.22278747	Knowledge-based interpretations are essential for understanding the omic data set because of its nature, such as high dimension and hidden biological information in genes. When analyzing gene expression data with many genes and few samples, the main problem is to separate disease-related information from a vast quantity of redundant data and noise. This paper uses a reliable framework to determin…	Existing model	Explainable (post-hoc) model	Multiple AI methods	Prediction	Local explanation	Model-agnostic	Gene expression patterns	Oncology	Genomics	Gene expression	Design	Implementation	Biomedical and clinical sciences
401	Liu, L.; Meng, Q.; Weng, C.; Wang, T.; Wen, Y.	Explainable deep transfer learning model for disease risk prediction using high-dimensional genomic data	2022	medRxiv	10.1101/2022.01.27.22269862	Building an accurate disease risk prediction model is an essential step in the modern quest for precision medicine. While high-dimensional genomic data provides valuable data resources for the investigations of disease risk, their huge amount of noise and complex relationships between predictors and outcomes have brought tremendous analytical challenges. Deep learning model is the state-of-the-ar…	New model	Interpretable model	Deep neural network	Prediction	Feature relevance	Model-specific	Disease risk prediction	Medical research	Genomics	DNA sequence	Design	Implementation	Biomedical and clinical sciences
402	Sokhansanj, B. A.; Zhao, Z.; Rosen, G. L.	Interpretable and Predictive Deep Modeling of the SARS-CoV-2 Spike Protein Sequence	2021	medRxiv	10.1101/2021.12.26.21268414	As the COVID-19 pandemic continues, the SARS-CoV-2 virus continues to rapidly mutate and change in ways that impact virulence, transmissibility, and immune evasion. Genome sequencing is a critical tool, as other biological techniques can be more costly, time-consuming, and difficult. However, the rapid and complex evolution of SARS-CoV-2 challenges conventional sequence analysis methods like phyl…	New model	Explainable (post-hoc) model	Transformer	Prediction	Visual explanation	Model-agnostic	Disease severity prediction	Clinical laboratory sciences	Proteomics	Proteomic	Design	Implementation	Biomedical and clinical sciences
403	Shams, Z.; Dimanov, B.; Kola, S.; Simidjievski, N.; Andres Terre, H.; Scherer, P.; Matjasec, U.; Abraham, J.; Jamnik, M.; Lio, P.	REM: An Integrative Rule Extraction Methodology for Explainable Data Analysis in Healthcare	2021	medRxiv	10.1101/2021.01.25.21250459	Deep learning models are receiving increasing attention in clinical decision-making, however the lack of explainability impedes their deployment in day-to-day clinical practice. We propose REM, an explainable methodology for extracting rules from deep neural networks and combining them with rules from non-deep learning models. This allows integrating machine learning and reasoning for investigati…	New model	Interpretable model	Multiple AI methods	Classification - binary	Simplification	Model-specific	Cancer type classification	Oncology	Transcriptomics	Gene expression	Design	Implementation and Concept	Biomedical and clinical sciences
404	Saha, S.; Guzman-Saenz, A.; Bose, A.; Utro, F.; Platt, D. E.; PARIDA, L.	RubricOE: a learning framework for genetic epidemiology	2021	medRxiv	10.1101/2021.03.09.21253105	Genetic epidemiology is a growing area of interest in the past years due to the availability of genetic data with the decreasing cost of sequencing. Machine learning (ML) algorithms can be a very useful tool to study the genetic factors on disease incidence or on different traits characterizing a population. There are many challenges that plagues the field of genetic epidemiology including the un…	New model	Interpretable model	Linear/Logistic regression	Prediction	Feature relevance	Model-specific	Phenotype association	Medical research	Genomics	SNP	Design	Implementation	Biomedical and clinical sciences
405	Gardiner, L.-J.; Carrieri, A. P.; Bingham, K.; Macluskie, G.; Bunton, D.; McNeil, M.; Pyzer-Knapp, E. O.	Combining explainable machine learning, demographic and multi-omic data to identify precision medicine strategies for inflammatory bowel disease	2021	medRxiv	10.1101/2021.03.03.21252821	Inflammatory bowel diseases (IBDs), including ulcerative colitis and Crohns disease, affect several million individuals worldwide. These diseases are heterogeneous at the clinical, immunological and genetic levels and result from a complex interaction between the host and environmental factors. Investigating drug efficacy in cultured human fresh IBD tissues can improve our understanding of the re…	Existing model	Explainable (post-hoc) model	Multiple AI methods	Prediction	Feature relevance	Model-agnostic	Drug response prediction	Gastroenterology	Multiple	Multi-omics	Design	Implementation	Biomedical and clinical sciences

## Sheet: Scheme
Explainable AI for Omics Data / Toussaint et al.							Briefings in Bioinformatics
Supplementary Material 1: Overview of Studies Included in our Mapping Study on Explainable Artificial Intelligence for Omics Data
Model Approach	XAI Model	AI Method	AI Task	Explainability Method	XAI Generalizability	Medical Use Case	Medical Field	Omics Field	Omics Data	Research Approach	Research Method	Scientific Field
Existing model	Explainable (post-hoc) model	Artificial neural network	Classification - binary	Architecture modification	Model-agnostic	Binding site prediction	Allergy and Immunology	Epigenomics	3D-Genomic	Design	Implementation	Biomedical and clinical sciences
New model	Interpretable model	Bayesian network	Classification - multiclass	Feature relevance	Model-specific	Biomarker identification	Cardiology	Genomics	DNA sequence	Mixed methods	Implementation and Concept	Engineering
		Clustering algorithm	Clustering	Local explanation		Cancer detection	Clinical laboratory sciences	Metabolomics	Gene expression			Information and computing science
		Convolutional neural network	Prediction	Simplification		Cancer type classification	Dermatology	Microbiomics	Gene mutation			Multidisciplinary
		Decision tree	Prediction and Classification	Transparent model		Cell type prediction	Dietetics	Multiple	Microbiomic			Sciences (biological, chemical, mathematical)
		Deep neural network		Visual explanation		Chromosome structure detection	Endocrinology	Pharmacogenomics	Multi-omics
		Generalized linear model				Disease risk prediction	Forensic medicine	Proteomics	Proteomic
		Gradient boosting				Disease severity prediction	Gastroenterology	Toxicogenomics	RNA sequence
		Graph neural network				DNA pattern identification	Infectious disease	Transcriptomics	sc-RNA sequence
		Linear/Logistic regression				DNA variant detection	Medical research		SNP
		Multiple AI methods				Drug response prediction	Neurology
		Random forest				Gene expression patterns	Oncology
		Recurrent neural network				Gene regulation modeling	Ophthalmology
		Rule mining				Gut microbiota analysis	Oral and maxillofacial surgery
		Statistics-based approach				Heredity prediction	Pathology
		Support vector machine				Interaction networks inference	Psychiatry
		Transformer				miRNA detection	Rheumatology
		Variational autoencoder				Neurological disorder prediction
						Pathogenicity prediction
						Phenotype association
						Protein localization prediction
						Protein structure prediction
						Splice site prediction
						Survival prediction
